# Supplementary material for: The Subgingival Microbial Composition in Health and Periodontitis with Different Probing Depths
Source: Microorganisms. 2025 Apr 17;13(4):930. doi: 10.3390/microorganisms13040930 (PMC12029188; doi:10.3390/microorganisms13040930)
Supplement: Supplementary file 1 [file microorganisms-13-00930-s001.zip]

Archive with 4 entries (4 files):
- Table S3. Number of species shared among four groups.xlsx
- Table S1. Number of species with relative abundance above 1%.xlsx
- Table S2.Mean relative abundance of detected bacteria..xlsx
- Figure S1. Taxonomy at phylum level.pdf
