# Supplementary material for: The Subgingival Microbial Composition in Health and Periodontitis with Different Probing Depths
Source: Microorganisms. 2025 Apr 17;13(4):930. doi: 10.3390/microorganisms13040930 (PMC12029188; doi:10.3390/microorganisms13040930)
Supplement: Supplementary file 1 [file microorganisms-13-00930-s001.zip › Table S3. Number of species shared among four groups.xlsx]

## Sheet: Health&PD0-3mm&PD4-5mm&PD6-9mm
Number	Name of species
1	Absconditabacteria_SR1_G-1 bacterium_HMT_345
2	Absconditabacteria_SR1_G-1 bacterium_HMT_874
3	Absconditabacteria_SR1_G-1 bacterium_HMT_875
4	Actinomyces gerencseriae
5	Actinomyces israelii
6	Actinomyces naeslundii
7	Actinomyces sp._HMT_169
8	Actinomyces sp._HMT_171
9	Actinomyces sp._HMT_175
10	Actinomyces sp._HMT_414
11	Actinomyces sp._HMT_448
12	Actinomyces sp._HMT_525
13	Actinomyces sp._HMT_896
14	Actinomyces sp._HMT_897
15	Actinomyces unclassified_g__Actinomyces
16	Peptidiphaga gingivicola
17	Peptidiphaga sp._HMT_183
18	Schaalia georgiae
19	Schaalia odontolytica
20	Schaalia sp._HMT_178
21	Schaalia sp._HMT_180
22	Schaalia sp._HMT_877
23	Schaalia unclassified_g__Schaalia
24	unclassified_f__Actinomycetaceae
25	Corynebacterium durum
26	Corynebacterium matruchotii
27	Corynebacterium unclassified_g__Corynebacterium
28	unclassified_o__Corynebacteriales
29	Rothia aeria
30	Rothia mucilaginosa
31	Arachnia propionica
32	Arachnia rubra
33	Propionibacteriaceae_G-1 bacterium_HMT_915
34	unclassified_c__Actinomycetia
35	Lancefieldella rimae
36	Olsenella sp._HMT_807
37	Olsenella uli
38	Cryptobacterium curtum
39	Slackia exigua
40	Bacteroidetes_G-3 bacterium_HMT_280
41	Bacteroidetes_G-3 bacterium_HMT_365
42	Bacteroidetes_G-3 unclassified_g__Bacteroidetes_G-3
43	Bacteroidetes_G-5 bacterium_HMT_511
44	Phocaeicola abscessus
45	Bacteroidales_G-2 bacterium_HMT_274
46	Porphyromonas catoniae
47	Porphyromonas pasteri
48	Porphyromonas sp._HMT_278
49	Porphyromonas unclassified_g__Porphyromonas
50	Alloprevotella rava
51	Alloprevotella sp._HMT_308
52	Alloprevotella sp._HMT_473
53	Alloprevotella sp._HMT_912
54	Alloprevotella tannerae
55	Alloprevotella unclassified_g__Alloprevotella
56	Prevotella baroniae
57	Prevotella buccae
58	Prevotella enoeca
59	Prevotella intermedia
60	Prevotella maculosa
61	Prevotella marshii
62	Prevotella melaninogenica
63	Prevotella micans
64	Prevotella nanceiensis
65	Prevotella nigrescens
66	Prevotella oulorum
67	Prevotella pallens
68	Prevotella pleuritidis
69	Prevotella saccharolytica
70	Prevotella salivae
71	Prevotella sp._HMT_292
72	Prevotella sp._HMT_300
73	Prevotella sp._HMT_301
74	Prevotella sp._HMT_315
75	Prevotella sp._HMT_317
76	Prevotella sp._HMT_443
77	Prevotella sp._HMT_472
78	Prevotella sp._HMT_475
79	Prevotella unclassified_g__Prevotella
80	Prevotella veroralis
81	Tannerella forsythia
82	Tannerella sp._HMT_286
83	Tannerella sp._HMT_808
84	Tannerella sp._HMT_916
85	unclassified_o__Bacteroidales
86	Capnocytophaga granulosa
87	Capnocytophaga haemolytica
88	Capnocytophaga leadbetteri
89	Capnocytophaga sp._HMT_332
90	Capnocytophaga sp._HMT_335
91	Capnocytophaga sp._HMT_336
92	Capnocytophaga sp._HMT_338
93	Capnocytophaga sp._HMT_380
94	Capnocytophaga sp._HMT_412
95	Capnocytophaga sp._HMT_863
96	Capnocytophaga sp._HMT_864
97	Capnocytophaga sp._HMT_901
98	Capnocytophaga unclassified_g__Capnocytophaga
99	Riemerella sp._HMT_322
100	Weeksellaceae_G-1 sp._HMT_900
101	unclassified_f__Weeksellaceae
102	unclassified_p__Bacteroidetes
103	Anaerolineae_G-1 bacterium_HMT_439
104	Bacillus subtilis
105	Bacillus unclassified_g__Bacillus
106	Gemella morbillorum
107	Gemella unclassified_g__Gemella
108	Abiotrophia defectiva
109	Granulicatella adiacens
110	Granulicatella elegans
111	Streptococcus anginosus
112	Streptococcus australis
113	Streptococcus constellatus
114	Streptococcus cristatus_clade_578
115	Streptococcus cristatus_clade_886
116	Streptococcus gordonii
117	Streptococcus intermedius
118	Streptococcus oralis_subsp._dentisani_clade_058
119	Streptococcus oralis_subsp._dentisani_clade_398
120	Streptococcus oralis_subsp._tigurinus_clade_070
121	Streptococcus parasanguinis_clade_411
122	Streptococcus sanguinis
123	Streptococcus sp._HMT_066
124	Streptococcus unclassified_g__Streptococcus
125	unclassified_c__Bacilli
126	Eubacterium limosum
127	Catonella morbi
128	Catonella sp._HMT_451
129	Catonella unclassified_g__Catonella
130	Johnsonella ignava
131	Johnsonella sp._HMT_166
132	Lachnoanaerobaculum saburreum
133	Lachnoanaerobaculum sp._HMT_496
134	Lachnoanaerobaculum umeaense
135	Lachnoanaerobaculum unclassified_g__Lachnoanaerobaculum
136	Lachnospiraceae_G-2 bacterium_HMT_096
137	Lachnospiraceae_G-3 bacterium_HMT_100
138	Lachnospiraceae_G-8 bacterium_HMT_500
139	Oribacterium sp._HMT_078
140	Oribacterium unclassified_g__Oribacterium
141	Shuttleworthia satelles
142	Stomatobaculum longum
143	unclassified_f__Lachnospiraceae
144	Peptococcus sp._HMT_167
145	Peptococcus sp._HMT_168
146	Filifactor alocis
147	Mogibacterium diversum
148	Mogibacterium timidum
149	Peptostreptococcaceae_G-1 Eubacterium_infirmum
150	Peptostreptococcaceae_G-1 bacterium_HMT_383
151	Peptostreptococcaceae_G-2 bacterium_HMT_091
152	Peptostreptococcaceae_G-3 bacterium_HMT_495
153	Peptostreptococcaceae_G-3 bacterium_HMT_950
154	Peptostreptococcaceae_G-4 bacterium_HMT_369
155	Peptostreptococcaceae_G-5 Eubacterium_saphenum
156	Peptostreptococcaceae_G-6 Eubacterium_minutum
157	Peptostreptococcaceae_G-6 Eubacterium_nodatum
158	Peptostreptococcaceae_G-7 Eubacterium_yurii_subsps._yurii__margaretiae
159	Peptostreptococcaceae_G-9 Eubacterium_brachy
160	Peptostreptococcus stomatis
161	Peptostreptococcus unclassified_g__Peptostreptococcus
162	Ruminococcaceae_G-1 bacterium_HMT_075
163	Ruminococcaceae_G-2 bacterium_HMT_085
164	Erysipelotrichaceae_G-1 bacterium_HMT_905
165	Solobacterium moorei
166	Selenomonas artemidis
167	Selenomonas dianae
168	Selenomonas flueggei
169	Selenomonas noxia
170	Selenomonas sp._HMT_136
171	Selenomonas sp._HMT_892
172	Selenomonas unclassified_g__Selenomonas
173	Veillonellaceae_G-1 bacterium_HMT_155
174	Veillonellaceae_G-1 unclassified_g__Veillonellaceae_G-1
175	Anaeroglobus geminatus
176	Dialister invisus
177	Dialister pneumosintes
178	Megasphaera micronuciformis
179	Veillonella atypica
180	Veillonella dispar
181	Veillonella unclassified_g__Veillonella
182	Parvimonas micra
183	Parvimonas sp._HMT_110
184	unclassified_p__Firmicutes
185	Fusobacterium hwasookii
186	Fusobacterium naviforme
187	Fusobacterium nucleatum_subsp._animalis
188	Fusobacterium nucleatum_subsp._nucleatum
189	Fusobacterium nucleatum_subsp._polymorphum
190	Fusobacterium nucleatum_subsp._vincentii
191	Fusobacterium periodonticum
192	Fusobacterium sp._HMT_203
193	Fusobacterium unclassified_g__Fusobacterium
194	Leptotrichia buccalis
195	Leptotrichia hofstadii
196	Leptotrichia hongkongensis
197	Leptotrichia shahii
198	Leptotrichia sp._HMT_212
199	Leptotrichia sp._HMT_215
200	Leptotrichia sp._HMT_217
201	Leptotrichia sp._HMT_223
202	Leptotrichia sp._HMT_225
203	Leptotrichia sp._HMT_392
204	Leptotrichia sp._HMT_417
205	Leptotrichia sp._HMT_463
206	Leptotrichia sp._HMT_498
207	Leptotrichia sp._HMT_847
208	Leptotrichia sp._HMT_879
209	Leptotrichia unclassified_g__Leptotrichia
210	Leptotrichia wadei
211	Pseudoleptotrichia goodfellowii
212	Pseudoleptotrichia sp._HMT_219
213	Pseudoleptotrichia sp._HMT_221
214	Gracilibacteria_GN02_G-1 bacterium_HMT_871
215	Gracilibacteria_GN02_G-1 bacterium_HMT_872
216	Gracilibacteria_GN02_G-2 bacterium_HMT_873
217	Brevundimonas diminuta
218	Bosea vestrisii
219	Afipia broomeae
220	Brucella anthropi
221	unclassified_o__Hyphomicrobiales
222	unclassified_f__Rhodobacteraceae
223	Sphingomonas glacialis
224	Achromobacter xylosoxidans
225	Lautropia mirabilis
226	Acidovorax ebreus
227	Leptothrix unclassified_g__Leptothrix
228	Ottowia sp._HMT_894
229	unclassified_o__Burkholderiales
230	Eikenella corrodens
231	Kingella denitrificans
232	Neisseria bacilliformis
233	Neisseria elongata
234	Neisseria flava
235	Neisseria sp._HMT_018
236	Neisseria sp._HMT_020
237	Neisseria sp._HMT_499
238	Neisseria subflava
239	Neisseria unclassified_g__Neisseria
240	unclassified_c__Betaproteobacteria
241	Desulfovibrio unclassified_g__Desulfovibrio
242	Campylobacter concisus
243	Campylobacter gracilis
244	Campylobacter rectus
245	Campylobacter showae
246	Campylobacter sp._HMT_044
247	Helicobacter pylori
248	Cardiobacterium hominis
249	Cardiobacterium valvarum
250	Aggregatibacter aphrophilus
251	Aggregatibacter sp._HMT_512
252	Aggregatibacter sp._HMT_898
253	Aggregatibacter unclassified_g__Aggregatibacter
254	Haemophilus haemolyticus
255	Haemophilus parainfluenzae
256	Acinetobacter baumannii
257	Pseudomonas fluorescens
258	Pseudomonas stutzeri
259	Pseudomonas unclassified_g__Pseudomonas
260	unclassified_p__Proteobacteria
261	Saccharibacteria_TM7_G-1 bacterium_HMT_346
262	Saccharibacteria_TM7_G-1 bacterium_HMT_348
263	Saccharibacteria_TM7_G-1 bacterium_HMT_349
264	Saccharibacteria_TM7_G-1 bacterium_HMT_352
265	Saccharibacteria_TM7_G-1 bacterium_HMT_869
266	Saccharibacteria_TM7_G-1 bacterium_HMT_957
267	Saccharibacteria_TM7_G-1 unclassified_g__Saccharibacteria_TM7_G-1
268	Saccharibacteria_TM7_G-2 bacterium_HMT_350
269	Saccharibacteria_TM7_G-3 bacterium_HMT_351
270	Saccharibacteria_TM7_G-4 bacterium_HMT_355
271	Saccharibacteria_TM7_G-6 bacterium_HMT_870
272	Saccharibacteria_TM7_G-8 bacterium_HMT_955
273	unclassified_f__Saccharibacteria_TM7_F-1
274	Saccharibacteria_TM7_G-5 bacterium_HMT_356
275	unclassified_o__Saccharibacteria_TM7_O-1
276	Treponema lecithinolyticum
277	Treponema maltophilum
278	Treponema socranskii
279	Treponema sp._HMT_226
280	Treponema sp._HMT_237
281	Treponema sp._HMT_256
282	Treponema sp._HMT_257
283	Treponema sp._HMT_262
284	Treponema sp._HMT_268
285	Treponema sp._HMT_927
286	Treponema unclassified_g__Treponema
287	Fretibacterium fastidiosum
288	Fretibacterium sp._HMT_358
289	Fretibacterium sp._HMT_359
290	Fretibacterium sp._HMT_360
291	Fretibacterium sp._HMT_362
292	Fretibacterium unclassified_g__Fretibacterium
293	Mycoplasma faucium
294	Mycoplasma salivarium
295	unclassified_k__Bacteria

## Sheet: PD0-3mm&PD4-5mm&PD6-9mm
Number	Name of species
1	Actinomyces oricola
2	Schaalia cardiffensis
3	Scardovia wiggsiae
4	Microbacterium flavescens
5	Rothia unclassified_g__Rothia
6	Bacteroidetes_G-3 bacterium_HMT_503
7	Bacteroidetes_G-3 bacterium_HMT_899
8	Bacteroidetes_G-5 bacterium_HMT_505
9	Bacteroidetes_G-5 bacterium_HMT_507
10	Bacteroides heparinolyticus
11	Prevotella koreensis
12	Prevotella multiformis
13	Prevotella sp._HMT_304
14	Prevotella sp._HMT_515
15	Paenibacillus typhae
16	Streptococcus oralis_subsp._tigurinus_clade_071
17	Streptococcus sinensis
18	Clostridiales_F-1G-1 bacterium_HMT_093
19	Pseudoramibacter alactolyticus
20	Butyrivibrio sp._HMT_080
21	Lachnoanaerobaculum sp._HMT_083
22	Lachnospiraceae_G-7 bacterium_HMT_086
23	Stomatobaculum sp._HMT_373
24	Peptostreptococcaceae_G-4 bacterium_HMT_103
25	Peptostreptococcaceae_G-5 bacterium_HMT_493
26	Peptostreptococcaceae_G-7 bacterium_HMT_081
27	Peptostreptococcaceae_G-8 bacterium_HMT_382
28	Ruminococcaceae_G-3 bacterium_HMT_366
29	unclassified_o__Eubacteriales
30	Eggerthia catenaformis
31	Bulleidia extructa
32	Erysipelotrichaceae_G-1 bacterium_HMT_904
33	Selenomonas sp._HMT_134
34	Selenomonas sp._HMT_501
35	Veillonellaceae_G-1 bacterium_HMT_129
36	Veillonellaceae_G-1 bacterium_HMT_150
37	Parvimonas sp._HMT_393
38	Peptoniphilaceae_G-1 bacterium_HMT_113
39	Peptoniphilaceae_G-2 bacterium_HMT_790
40	unclassified_f__Peptoniphilaceae
41	Leptotrichia sp._HMT_909
42	Sneathia sanguinegens
43	unclassified_f__Bradyrhizobiaceae
44	Sphingomonas unclassified_g__Sphingomonas
45	unclassified_c__Alphaproteobacteria
46	Ralstonia pickettii
47	Leptothrix sp._HMT_025
48	unclassified_f__Comamonadaceae
49	Desulfobulbus sp._HMT_041
50	Desulfomicrobium orale
51	Aggregatibacter sp._HMT_949
52	Treponema amylovorum
53	Treponema medium
54	Treponema pectinovorum
55	Treponema sp._HMT_234
56	Treponema sp._HMT_238
57	Treponema sp._HMT_239
58	Treponema sp._HMT_247
59	Treponema sp._HMT_249
60	Treponema sp._HMT_254
61	Treponema sp._HMT_258
62	Treponema sp._HMT_270
63	Treponema sp._HMT_508
64	Treponema sp._HMT_951
65	Fretibacterium sp._HMT_361
66	Pyramidobacter piscolens
67	Mollicutes_G-1 bacterium_HMT_504
68	Mollicutes_G-2 bacterium_HMT_906

## Sheet: PD4-5mm&PD6-9mm
Number	Name of species
1	unclassified_f__Eggerthellaceae
2	Odoribacter bacterium_HMT_516
3	unclassified_f__Prevotellaceae
4	Arthrospira platensis
5	unclassified_o__Bacillales
6	Stomatobaculum unclassified_g__Stomatobaculum
7	Peptostreptococcaceae_G-4 unclassified_g__Peptostreptococcaceae_G-4
8	unclassified_f__Peptostreptococcaceae
9	Erysipelotrichaceae_G-1 unclassified_g__Erysipelotrichaceae_G-1
10	Selenomonas sp._HMT_149
11	Veillonellaceae_G-1 bacterium_HMT_135
12	Dialister unclassified_g__Dialister
13	Parvimonas unclassified_g__Parvimonas
14	Fusobacterium sp._HMT_370
15	unclassified_f__Sphingomonadaceae
16	Desulfovibrio sp._HMT_040
17	Treponema putidum
18	Treponema sp._HMT_235
19	Treponema sp._HMT_242
20	Treponema sp._HMT_252
21	Treponema sp._HMT_260
22	Treponema sp._HMT_490
23	Treponema sp._HMT_518

## Sheet: Health&PD0-3m
Number	Name of species
1	Cutibacterium acnes
2	Propionibacteriaceae_G-2 bacterium_HMT_192
3	Lysinibacillus fusiformis
4	Paenibacillus unclassified_g__Paenibacillus
5	Erysipelothrix tonsillarum
6	Veillonella sp._HMT_780
7	Leptothrix sp._HMT_266
8	Kingella sp._HMT_012
9	unclassified_f__Neisseriaceae
10	Aggregatibacter paraphrophilus
11	Acinetobacter unclassified_g__Acinetobacter
12	Moraxella nonliquefaciens
13	Stenotrophomonas nitritireducens
