# Supplementary material for: The Subgingival Microbial Composition in Health and Periodontitis with Different Probing Depths
Source: Microorganisms. 2025 Apr 17;13(4):930. doi: 10.3390/microorganisms13040930 (PMC12029188; doi:10.3390/microorganisms13040930)
Supplement: Supplementary file 1 [file microorganisms-13-00930-s001.zip › Table S1. Number of species with relative abundance above 1%.xlsx]

## Sheet: species（relative abundance＞1%）
	Health	PD 0-3mm	PD 4-5mm	PD 6-9mm
1	Streptococcus sanguinis	Streptococcus sanguinis	Fusobacterium nucleatum_subsp._vincentii	Fusobacterium nucleatum_subsp._vincentii
2	Corynebacterium matruchotii	Neisseria elongata	Streptococcus sanguinis	Porphyromonas gingivalis
3	Neisseria elongata	Leptotrichia wadei	Veillonella parvula	Tannerella forsythia
4	Porphyromonas pasteri	Veillonella parvula	Tannerella forsythia	Saccharibacteria_TM7_G-1 bacterium_HMT_346
5	Veillonella parvula	Capnocytophaga leadbetteri	Porphyromonas gingivalis	Neisseria subflava
6	Neisseria flava	Corynebacterium matruchotii	Fusobacterium nucleatum_subsp._animalis	Veillonella parvula
7	Haemophilus parainfluenzae	Arachnia propionica	Streptococcus intermedius	Corynebacterium matruchotii
8	Capnocytophaga leadbetteri	Lautropia mirabilis	Streptococcus gordonii	Fusobacterium nucleatum_subsp._animalis
9	Lautropia mirabilis	Capnocytophaga gingivalis	Capnocytophaga leadbetteri	Peptostreptococcus stomatis
10	Capnocytophaga granulosa	Saccharibacteria_TM7_G-1 bacterium_HMT_346	Saccharibacteria_TM7_G-1 bacterium_HMT_346	Streptococcus anginosus
11	Porphyromonas catoniae	Capnocytophaga sputigena	Neisseria elongata	Streptococcus intermedius
12	Neisseria subflava	Fusobacterium nucleatum_subsp._vincentii	Neisseria subflava	Parvimonas micra
13	Cardiobacterium hominis	Capnocytophaga granulosa	Arachnia propionica	Filifactor alocis
14	Leptotrichia hongkongensis	Actinomyces naeslundii	Filifactor alocis	Leptotrichia wadei
15	Capnocytophaga gingivalis	Neisseria flava	Prevotella oris	Prevotella intermedia
16	Capnocytophaga sputigena	Porphyromonas catoniae	Parvimonas micra	Fretibacterium sp._HMT_360
17	Leptotrichia sp._HMT_225	Saccharibacteria_TM7_G-1 bacterium_HMT_349	Lautropia mirabilis	Saccharibacteria_TM7_G-1 bacterium_HMT_349
18	Actinomyces naeslundii	Abiotrophia defectiva	Treponema sp._HMT_237	Saccharibacteria_TM7_G-5 bacterium_HMT_356
19	Corynebacterium durum	Streptococcus intermedius	Prevotella sp._HMT_317	Leptotrichia sp._HMT_225
20	Granulicatella adiacens	Leptotrichia sp._HMT_225	Treponema denticola	Actinomyces sp._HMT_171
21	Leptotrichia sp._HMT_212	Schaalia sp._HMT_180	Corynebacterium matruchotii	Porphyromonas endodontalis
22	Leptotrichia sp._HMT_392	Saccharibacteria_TM7_G-5 bacterium_HMT_356	Bacteroidales_G-2 bacterium_HMT_274	Dialister invisus
23	Kingella oralis	Leptotrichia hongkongensis	Capnocytophaga endodontalis	Treponema denticola
24	Leptotrichia wadei	Fusobacterium nucleatum_subsp._animalis	Porphyromonas endodontalis
