# Supplementary material for: The Subgingival Microbial Composition in Health and Periodontitis with Different Probing Depths
Source: Microorganisms. 2025 Apr 17;13(4):930. doi: 10.3390/microorganisms13040930 (PMC12029188; doi:10.3390/microorganisms13040930)
Supplement: Supplementary file 1 [file microorganisms-13-00930-s001.zip › Table S2.Mean relative abundance of detected bacteria..xlsx]

## Sheet: otu_taxon_Species.percent.full
#OTU ID	Mean(PD 0-3 mm)	SD(PD 0-3 mm)	Mean(PD 4-5 mm)	SD(PD 4-5 mm)	Mean(PD 6-9 mm)	SD(PD 6-9 mm)	Mean(Health)	SD(Health)
d__Bacteria;k__Bacteria;p__Absconditabacteria_SR1;c__Absconditabacteria_SR1_C-1;o__Absconditabacteria_SR1_O-1;f__Absconditabacteria_SR1_F-1;g__Absconditabacteria_SR1_G-1;s__bacterium_HMT_345	0.000569438	0.001225	0.000164163	0.00034792	5.64296e-05	0.00013477	4.36019e-05	7.10362e-05
d__Bacteria;k__Bacteria;p__Absconditabacteria_SR1;c__Absconditabacteria_SR1_C-1;o__Absconditabacteria_SR1_O-1;f__Absconditabacteria_SR1_F-1;g__Absconditabacteria_SR1_G-1;s__bacterium_HMT_874	0.00636902	0.00981678	0.00240601	0.00456573	0.00133126	0.00186333	0.00176475	0.00188121
d__Bacteria;k__Bacteria;p__Absconditabacteria_SR1;c__Absconditabacteria_SR1_C-1;o__Absconditabacteria_SR1_O-1;f__Absconditabacteria_SR1_F-1;g__Absconditabacteria_SR1_G-1;s__bacterium_HMT_875	4.61695e-05	0.000124371	0.000297543	0.00113622	0.000100032	0.000378517	0.000294978	0.000900435
d__Bacteria;k__Bacteria;p__Actinobacteria;c__Actinomycetia;o__Actinomycetales;f__Actinomycetaceae;g__Actinomyces;s__dentalis	0.00336791	0.00509513	0.00230341	0.00308022	0.00338074	0.00590959	0.000751552	0.00134488
d__Bacteria;k__Bacteria;p__Actinobacteria;c__Actinomycetia;o__Actinomycetales;f__Actinomycetaceae;g__Actinomyces;s__gerencseriae	0.000841329	0.00177013	0.000928545	0.00163738	0.000669478	0.0013674	0.000597653	0.000783294
d__Bacteria;k__Bacteria;p__Actinobacteria;c__Actinomycetia;o__Actinomycetales;f__Actinomycetaceae;g__Actinomyces;s__israelii	0.00121327	0.00161306	0.00137743	0.0016505	0.00230085	0.00315253	0.00011286	0.00021167
d__Bacteria;k__Bacteria;p__Actinobacteria;c__Actinomycetia;o__Actinomycetales;f__Actinomycetaceae;g__Actinomyces;s__johnsonii	0.00160315	0.0033427	0.000815683	0.00113606	0.000995232	0.00105357	0.00183914	0.00232042
d__Bacteria;k__Bacteria;p__Actinobacteria;c__Actinomycetia;o__Actinomycetales;f__Actinomycetaceae;g__Actinomyces;s__massiliensis	0.00235471	0.00445925	0.000818247	0.00134511	0.000595084	0.00151129	0.00446575	0.00425212
d__Bacteria;k__Bacteria;p__Actinobacteria;c__Actinomycetia;o__Actinomycetales;f__Actinomycetaceae;g__Actinomyces;s__naeslundii	0.0134742	0.0261044	0.00508393	0.00580592	0.00476329	0.00999364	0.0134434	0.0124974
d__Bacteria;k__Bacteria;p__Actinobacteria;c__Actinomycetia;o__Actinomycetales;f__Actinomycetaceae;g__Actinomyces;s__oricola	4.10408e-05	0.000113142	0.000202639	0.00054084	0.000710517	0.00147097	0	0
d__Bacteria;k__Bacteria;p__Actinobacteria;c__Actinomycetia;o__Actinomycetales;f__Actinomycetaceae;g__Actinomyces;s__oris	0.00106449	0.00130494	0.00174423	0.00438183	0.0011081	0.00194749	0.000825941	0.00122243
d__Bacteria;k__Bacteria;p__Actinobacteria;c__Actinomycetia;o__Actinomycetales;f__Actinomycetaceae;g__Actinomyces;s__sp._HMT_169	0.00569954	0.00992116	0.00616381	0.0189186	0.00199817	0.00385862	0.00238806	0.00440471
d__Bacteria;k__Bacteria;p__Actinobacteria;c__Actinomycetia;o__Actinomycetales;f__Actinomycetaceae;g__Actinomyces;s__sp._HMT_170	2.5625e-06	1.025e-05	0	0	2.05152e-05	4.2384e-05	1.79527e-05	4.23023e-05
d__Bacteria;k__Bacteria;p__Actinobacteria;c__Actinomycetia;o__Actinomycetales;f__Actinomycetaceae;g__Actinomyces;s__sp._HMT_171	0.00622537	0.0109491	0.00726422	0.0140408	0.0124456	0.020626	0.00407842	0.00700601
d__Bacteria;k__Bacteria;p__Actinobacteria;c__Actinomycetia;o__Actinomycetales;f__Actinomycetaceae;g__Actinomyces;s__sp._HMT_175	0.00207513	0.0024126	0.00272921	0.00569863	0.00145951	0.00304662	0.00267278	0.00363372
d__Bacteria;k__Bacteria;p__Actinobacteria;c__Actinomycetia;o__Actinomycetales;f__Actinomycetaceae;g__Actinomyces;s__sp._HMT_414	0.0017981	0.00316308	0.000666913	0.00188648	0.000572	0.000822661	0.000212898	0.000627664
d__Bacteria;k__Bacteria;p__Actinobacteria;c__Actinomycetia;o__Actinomycetales;f__Actinomycetaceae;g__Actinomyces;s__sp._HMT_448	0.00179041	0.00438139	0.00188274	0.00674302	0.00251118	0.00518457	0.00122353	0.00414376
d__Bacteria;k__Bacteria;p__Actinobacteria;c__Actinomycetia;o__Actinomycetales;f__Actinomycetaceae;g__Actinomyces;s__sp._HMT_525	0.00177501	0.00321366	0.00166472	0.00254232	0.00485051	0.0118871	0.000159029	0.000361184
d__Bacteria;k__Bacteria;p__Actinobacteria;c__Actinomycetia;o__Actinomycetales;f__Actinomycetaceae;g__Actinomyces;s__sp._HMT_896	0.00027189	0.00051672	0.000123124	0.000202172	0.000341154	0.000627216	0.000466835	0.000644552
d__Bacteria;k__Bacteria;p__Actinobacteria;c__Actinomycetia;o__Actinomycetales;f__Actinomycetaceae;g__Actinomyces;s__sp._HMT_897	0.00140308	0.00211192	0.00152876	0.00405621	0.000438622	0.000633098	0.000589959	0.00177601
d__Bacteria;k__Bacteria;p__Actinobacteria;c__Actinomycetia;o__Actinomycetales;f__Actinomycetaceae;g__Actinomyces;s__timonensis	0.000356543	0.00129685	0	0	0.000215465	0.000518372	7.95151e-05	0.000286099
d__Bacteria;k__Bacteria;p__Actinobacteria;c__Actinomycetia;o__Actinomycetales;f__Actinomycetaceae;g__Actinomyces;s__unclassified_g__Actinomyces	0.00145439	0.00191557	0.00135177	0.00202558	0.00351412	0.00677136	0.00163137	0.00226196
d__Bacteria;k__Bacteria;p__Actinobacteria;c__Actinomycetia;o__Actinomycetales;f__Actinomycetaceae;g__Peptidiphaga;s__gingivicola	0.000833642	0.00231943	0.000454014	0.000728706	0.00171345	0.00209029	0.000656645	0.000860102
d__Bacteria;k__Bacteria;p__Actinobacteria;c__Actinomycetia;o__Actinomycetales;f__Actinomycetaceae;g__Peptidiphaga;s__sp._HMT_183	0.0035885	0.00917821	0.0016801	0.00429459	0.00111579	0.00224851	0.00307806	0.00887227
d__Bacteria;k__Bacteria;p__Actinobacteria;c__Actinomycetia;o__Actinomycetales;f__Actinomycetaceae;g__Schaalia;s__cardiffensis	0.000351412	0.000783291	0.00474021	0.0167108	0.0041323	0.00719342	0	0
d__Bacteria;k__Bacteria;p__Actinobacteria;c__Actinomycetia;o__Actinomycetales;f__Actinomycetaceae;g__Schaalia;s__georgiae	0.000312932	0.000551819	0.00030524	0.000720103	0.000733599	0.0022712	0.000130808	0.000166356
d__Bacteria;k__Bacteria;p__Actinobacteria;c__Actinomycetia;o__Actinomycetales;f__Actinomycetaceae;g__Schaalia;s__meyeri	2.30778e-05	6.17296e-05	2.05128e-05	5.19097e-05	0	0	2.05201e-05	3.96515e-05
d__Bacteria;k__Bacteria;p__Actinobacteria;c__Actinomycetia;o__Actinomycetales;f__Actinomycetaceae;g__Schaalia;s__odontolytica	0.000125683	0.000239528	8.97742e-05	0.000152253	4.10382e-05	8.60879e-05	3.59116e-05	7.47445e-05
d__Bacteria;k__Bacteria;p__Actinobacteria;c__Actinomycetia;o__Actinomycetales;f__Actinomycetaceae;g__Schaalia;s__sp._HMT_178	0.00034115	0.00055826	9.23404e-05	0.000149485	6.92461e-05	0.000233955	5.38646e-05	0.000154086
d__Bacteria;k__Bacteria;p__Actinobacteria;c__Actinomycetia;o__Actinomycetales;f__Actinomycetaceae;g__Schaalia;s__sp._HMT_180	0.0103064	0.0128759	0.0083005	0.00917835	0.00770028	0.0160837	0.00224185	0.0021627
d__Bacteria;k__Bacteria;p__Actinobacteria;c__Actinomycetia;o__Actinomycetales;f__Actinomycetaceae;g__Schaalia;s__sp._HMT_877	0.000359105	0.000654684	0.000395019	0.000725679	0.000166719	0.00049351	0.000469404	0.00062887
d__Bacteria;k__Bacteria;p__Actinobacteria;c__Actinomycetia;o__Actinomycetales;f__Actinomycetaceae;g__Schaalia;s__unclassified_g__Schaalia	0.00016416	0.000312199	5.89908e-05	0.000110094	6.41257e-05	8.3399e-05	2.5625e-06	1.025e-05
d__Bacteria;k__Bacteria;p__Actinobacteria;c__Actinomycetia;o__Actinomycetales;f__Actinomycetaceae;g__unclassified_f__Actinomycetaceae;s__unclassified_f__Actinomycetaceae	4.87345e-05	7.67354e-05	3.59081e-05	7.9121e-05	4.35943e-05	7.41307e-05	2.5625e-06	1.025e-05
d__Bacteria;k__Bacteria;p__Actinobacteria;c__Actinomycetia;o__Bifidobacteriales;f__Bifidobacteriaceae;g__Scardovia;s__wiggsiae	1.02602e-05	4.10407e-05	5.125e-06	1.40042e-05	4.10357e-05	0.00011413	0	0
d__Bacteria;k__Bacteria;p__Actinobacteria;c__Actinomycetia;o__Corynebacteriales;f__Corynebacteriaceae;g__Corynebacterium;s__durum	0.00109015	0.00111944	0.00161085	0.00384698	0.000625874	0.00120462	0.0125149	0.025852
d__Bacteria;k__Bacteria;p__Actinobacteria;c__Actinomycetia;o__Corynebacteriales;f__Corynebacteriaceae;g__Corynebacterium;s__matruchotii	0.0249092	0.0259409	0.0114427	0.0141814	0.0254325	0.0524519	0.0435186	0.0442416
d__Bacteria;k__Bacteria;p__Actinobacteria;c__Actinomycetia;o__Corynebacteriales;f__Corynebacteriaceae;g__Corynebacterium;s__tuberculostearicum	0	0	5.13125e-06	2.0525e-05	0	0	1.28253e-05	5.1301e-05
d__Bacteria;k__Bacteria;p__Actinobacteria;c__Actinomycetia;o__Corynebacteriales;f__Corynebacteriaceae;g__Corynebacterium;s__unclassified_g__Corynebacterium	0.000148773	0.000595092	2.5625e-06	1.025e-05	7.69375e-06	2.23223e-05	0.00187762	0.00631151
d__Bacteria;k__Bacteria;p__Actinobacteria;c__Actinomycetia;o__Corynebacteriales;f__Mycobacteriaceae;g__Mycolicibacterium;s__neoaurum	1.53852e-05	4.20509e-05	2.5625e-06	1.025e-05	0	0	0	0
d__Bacteria;k__Bacteria;p__Actinobacteria;c__Actinomycetia;o__Corynebacteriales;f__unclassified_o__Corynebacteriales;g__unclassified_o__Corynebacteriales;s__unclassified_o__Corynebacteriales	1.02576e-05	3.17873e-05	5.13125e-06	2.0525e-05	1.02563e-05	2.36916e-05	5.125e-06	1.40042e-05
d__Bacteria;k__Bacteria;p__Actinobacteria;c__Actinomycetia;o__Micrococcales;f__Microbacteriaceae;g__Microbacterium;s__flavescens	2.82167e-05	9.325e-05	1.02563e-05	2.36916e-05	2.5625e-06	1.025e-05	0	0
d__Bacteria;k__Bacteria;p__Actinobacteria;c__Actinomycetia;o__Micrococcales;f__Microbacteriaceae;g__Microbacterium;s__unclassified_g__Microbacterium	0	0	5.13125e-06	2.0525e-05	0	0	0	0
d__Bacteria;k__Bacteria;p__Actinobacteria;c__Actinomycetia;o__Micrococcales;f__Micrococcaceae;g__Micrococcus;s__luteus	5.13125e-06	2.0525e-05	0	0	0	0	0	0
d__Bacteria;k__Bacteria;p__Actinobacteria;c__Actinomycetia;o__Micrococcales;f__Micrococcaceae;g__Rothia;s__aeria	0.00630745	0.00730306	0.0042272	0.00722231	0.00386553	0.00661407	0.00989596	0.0126806
d__Bacteria;k__Bacteria;p__Actinobacteria;c__Actinomycetia;o__Micrococcales;f__Micrococcaceae;g__Rothia;s__mucilaginosa	0.000851598	0.00324392	5.64234e-05	0.000141279	8.20765e-05	0.000240711	0.000287284	0.000384998
d__Bacteria;k__Bacteria;p__Actinobacteria;c__Actinomycetia;o__Micrococcales;f__Micrococcaceae;g__Rothia;s__unclassified_g__Rothia	1.795e-05	2.98536e-05	7.69375e-06	2.23223e-05	3.84731e-05	8.79826e-05	0	0
d__Bacteria;k__Bacteria;p__Actinobacteria;c__Actinomycetia;o__Micrococcales;f__Micrococcaceae;g__unclassified_f__Micrococcaceae;s__unclassified_f__Micrococcaceae	1.02602e-05	4.10407e-05	0	0	5.13125e-06	2.0525e-05	7.69513e-06	3.07805e-05
d__Bacteria;k__Bacteria;p__Actinobacteria;c__Actinomycetia;o__Micrococcales;f__unclassified_o__Micrococcales;g__unclassified_o__Micrococcales;s__unclassified_o__Micrococcales	1.02602e-05	4.10407e-05	0	0	2.5625e-06	1.025e-05	2.5625e-06	1.025e-05
d__Bacteria;k__Bacteria;p__Actinobacteria;c__Actinomycetia;o__Propionibacteriales;f__Propionibacteriaceae;g__Arachnia;s__propionica	0.0242423	0.0559454	0.0149825	0.0331161	0.00662552	0.0100459	0.00825689	0.00773721
d__Bacteria;k__Bacteria;p__Actinobacteria;c__Actinomycetia;o__Propionibacteriales;f__Propionibacteriaceae;g__Arachnia;s__rubra	0.000787465	0.00141887	0.00027189	0.00078055	0.000259071	0.000487152	0.00759254	0.0159396
d__Bacteria;k__Bacteria;p__Actinobacteria;c__Actinomycetia;o__Propionibacteriales;f__Propionibacteriaceae;g__Cutibacterium;s__acnes	1.53889e-05	3.63239e-05	0	0	0	0	5.13125e-06	2.0525e-05
d__Bacteria;k__Bacteria;p__Actinobacteria;c__Actinomycetia;o__Propionibacteriales;f__Propionibacteriaceae;g__Cutibacterium;s__unclassified_g__Cutibacterium	0	0	0	0	2.82156e-05	7.74628e-05	0	0
d__Bacteria;k__Bacteria;p__Actinobacteria;c__Actinomycetia;o__Propionibacteriales;f__Propionibacteriaceae;g__Propionibacteriaceae_G-1;s__bacterium_HMT_915	0.00155955	0.00605465	3.07806e-05	0.000123123	5.13125e-06	2.0525e-05	0.000251376	0.00062599
d__Bacteria;k__Bacteria;p__Actinobacteria;c__Actinomycetia;o__Propionibacteriales;f__Propionibacteriaceae;g__Propionibacteriaceae_G-2;s__bacterium_HMT_192	6.15612e-05	0.000246245	0	0	0	0	0.000169293	0.000677173
d__Bacteria;k__Bacteria;p__Actinobacteria;c__Actinomycetia;o__unclassified_c__Actinomycetia;f__unclassified_c__Actinomycetia;g__unclassified_c__Actinomycetia;s__unclassified_c__Actinomycetia	4.35993e-05	9.41488e-05	1.28264e-05	3.58396e-05	2.56503e-05	5.58233e-05	8.97691e-05	0.000168366
d__Bacteria;k__Bacteria;p__Actinobacteria;c__Coriobacteriia;o__Coriobacteriales;f__Atopobiaceae;g__Lancefieldella;s__parvula	0.000528395	0.00111209	0.000707949	0.00183023	0.00115683	0.00229781	0.000235979	0.00041
d__Bacteria;k__Bacteria;p__Actinobacteria;c__Coriobacteriia;o__Coriobacteriales;f__Atopobiaceae;g__Lancefieldella;s__rimae	0.00107732	0.00183237	0.000833642	0.00142538	0.00351155	0.00766053	0.0027446	0.00619267
d__Bacteria;k__Bacteria;p__Actinobacteria;c__Coriobacteriia;o__Coriobacteriales;f__Atopobiaceae;g__Olsenella;s__sp._HMT_807	0.00317553	0.00948174	0.00437854	0.00911199	0.00908541	0.0158039	0.00104911	0.00192784
d__Bacteria;k__Bacteria;p__Actinobacteria;c__Coriobacteriia;o__Coriobacteriales;f__Atopobiaceae;g__Olsenella;s__sp._HMT_809	7.69513e-06	3.07805e-05	0	0	5.125e-06	1.40042e-05	0	0
d__Bacteria;k__Bacteria;p__Actinobacteria;c__Coriobacteriia;o__Coriobacteriales;f__Atopobiaceae;g__Olsenella;s__uli	0.000397583	0.00106756	0.0002488	0.000792911	0.00339099	0.00525491	2.30866e-05	7.33693e-05
d__Bacteria;k__Bacteria;p__Actinobacteria;c__Coriobacteriia;o__Coriobacteriales;f__Atopobiaceae;g__Olsenella;s__unclassified_g__Olsenella	0	0	0	0	5.13125e-06	2.0525e-05	0	0
d__Bacteria;k__Bacteria;p__Actinobacteria;c__Coriobacteriia;o__Coriobacteriales;f__Coriobacteriaceae;g__Olegusella;s__massiliensis	7.69513e-06	3.07805e-05	0	0	0.00083364	0.00330181	0	0
d__Bacteria;k__Bacteria;p__Actinobacteria;c__Coriobacteriia;o__Eggerthellales;f__Eggerthellaceae;g__Cryptobacterium;s__curtum	2.82156e-05	0.000112862	5.125e-06	1.40042e-05	0.000218025	0.000726121	6.41262e-05	0.000225771
d__Bacteria;k__Bacteria;p__Actinobacteria;c__Coriobacteriia;o__Eggerthellales;f__Eggerthellaceae;g__Slackia;s__exigua	7.18138e-05	0.000206297	0.000371925	0.000867052	0.000251372	0.000287043	2.05164e-05	4.49571e-05
d__Bacteria;k__Bacteria;p__Actinobacteria;c__Coriobacteriia;o__Eggerthellales;f__Eggerthellaceae;g__unclassified_f__Eggerthellaceae;s__unclassified_f__Eggerthellaceae	0	0	5.13125e-06	2.0525e-05	5.6426e-05	0.000120705	0	0
d__Bacteria;k__Bacteria;p__Actinobacteria;c__unclassified_p__Actinobacteria;o__unclassified_p__Actinobacteria;f__unclassified_p__Actinobacteria;g__unclassified_p__Actinobacteria;s__unclassified_p__Actinobacteria	0	0	5.13125e-06	2.0525e-05	7.69513e-06	3.07805e-05	5.13125e-06	2.0525e-05
d__Bacteria;k__Bacteria;p__Bacteroidetes;c__Bacteroidetes_C-1;o__Bacteroidetes_O-1;f__Bacteroidetes_F-1;g__Bacteroidetes_G-3;s__bacterium_HMT_280	0.000207766	0.000516195	0.00117479	0.00215391	0.00409126	0.00593238	1.79554e-05	7.18215e-05
d__Bacteria;k__Bacteria;p__Bacteroidetes;c__Bacteroidetes_C-1;o__Bacteroidetes_O-1;f__Bacteroidetes_F-1;g__Bacteroidetes_G-3;s__bacterium_HMT_365	2.05204e-05	8.20815e-05	0.000818249	0.00277421	0.00138769	0.00462451	5.64286e-05	0.000215024
d__Bacteria;k__Bacteria;p__Bacteroidetes;c__Bacteroidetes_C-1;o__Bacteroidetes_O-1;f__Bacteroidetes_F-1;g__Bacteroidetes_G-3;s__bacterium_HMT_436	0	0	0	0	7.69515e-05	0.000307806	0	0
d__Bacteria;k__Bacteria;p__Bacteroidetes;c__Bacteroidetes_C-1;o__Bacteroidetes_O-1;f__Bacteroidetes_F-1;g__Bacteroidetes_G-3;s__bacterium_HMT_503	4.87359e-05	0.000194944	7.6875e-06	1.65276e-05	6.92563e-05	0.000156256	0	0
d__Bacteria;k__Bacteria;p__Bacteroidetes;c__Bacteroidetes_C-1;o__Bacteroidetes_O-1;f__Bacteroidetes_F-1;g__Bacteroidetes_G-3;s__bacterium_HMT_899	5.12984e-05	0.000194529	1.53903e-05	6.15613e-05	0.000679733	0.00174604	0	0
d__Bacteria;k__Bacteria;p__Bacteroidetes;c__Bacteroidetes_C-1;o__Bacteroidetes_O-1;f__Bacteroidetes_F-1;g__Bacteroidetes_G-3;s__unclassified_g__Bacteroidetes_G-3	7.95166e-05	0.000318066	0.000174423	0.000655198	0.000107733	0.000377895	1.02602e-05	4.10407e-05
d__Bacteria;k__Bacteria;p__Bacteroidetes;c__Bacteroidetes_C-1;o__Bacteroidetes_O-1;f__Bacteroidetes_F-1;g__Bacteroidetes_G-5;s__bacterium_HMT_505	2.8213e-05	7.5999e-05	0.00253427	0.00625473	0.00133126	0.0023305	0	0
d__Bacteria;k__Bacteria;p__Bacteroidetes;c__Bacteroidetes_C-1;o__Bacteroidetes_O-1;f__Bacteroidetes_F-1;g__Bacteroidetes_G-5;s__bacterium_HMT_507	2.5625e-06	1.025e-05	0.000141078	0.000442523	0.000400148	0.00160059	0	0
d__Bacteria;k__Bacteria;p__Bacteroidetes;c__Bacteroidetes_C-1;o__Bacteroidetes_O-1;f__Bacteroidetes_F-1;g__Bacteroidetes_G-5;s__bacterium_HMT_511	0.00158263	0.00491129	0.000956761	0.0017173	0.00215464	0.00350509	5.64286e-05	0.000161317
d__Bacteria;k__Bacteria;p__Bacteroidetes;c__Bacteroidia;o__Bacteroidales;f__Bacteroidaceae;g__Bacteroides;s__heparinolyticus	0.000133383	0.000334258	9.74731e-05	0.000218135	0.000430923	0.000576721	0	0
d__Bacteria;k__Bacteria;p__Bacteroidetes;c__Bacteroidia;o__Bacteroidales;f__Bacteroidaceae;g__Phocaeicola;s__abscessus	0.000133384	0.000233368	0.000559181	0.00168036	0.00235215	0.00336163	1.53889e-05	3.63239e-05
d__Bacteria;k__Bacteria;p__Bacteroidetes;c__Bacteroidia;o__Bacteroidales;f__Bacteroidales_F-2;g__Bacteroidales_G-2;s__bacterium_HMT_274	0.00269586	0.00412841	0.011217	0.0214833	0.00417847	0.00775746	0.00429645	0.00668959
d__Bacteria;k__Bacteria;p__Bacteroidetes;c__Bacteroidia;o__Bacteroidales;f__Odoribacteraceae;g__Odoribacter;s__bacterium_HMT_516	0	0	7.69513e-06	3.07805e-05	7.95166e-05	0.00021844	0	0
d__Bacteria;k__Bacteria;p__Bacteroidetes;c__Bacteroidia;o__Bacteroidales;f__Porphyromonadaceae;g__Porphyromonas;s__catoniae	0.0122661	0.0158643	0.00953942	0.0130679	0.00138769	0.00136687	0.0222364	0.0288798
d__Bacteria;k__Bacteria;p__Bacteroidetes;c__Bacteroidia;o__Bacteroidales;f__Porphyromonadaceae;g__Porphyromonas;s__endodontalis	0.00572519	0.0149249	0.0100755	0.0177211	0.0119147	0.01246	0.000433494	0.000855903
d__Bacteria;k__Bacteria;p__Bacteroidetes;c__Bacteroidia;o__Bacteroidales;f__Porphyromonadaceae;g__Porphyromonas;s__gingivalis	0.00224186	0.00467524	0.0258403	0.0384181	0.0545073	0.0771023	1.28227e-05	4.16331e-05
d__Bacteria;k__Bacteria;p__Bacteroidetes;c__Bacteroidia;o__Bacteroidales;f__Porphyromonadaceae;g__Porphyromonas;s__pasteri	0.00398865	0.00835764	0.00406047	0.0138366	0.00330891	0.00996713	0.0303958	0.0319142
d__Bacteria;k__Bacteria;p__Bacteroidetes;c__Bacteroidia;o__Bacteroidales;f__Porphyromonadaceae;g__Porphyromonas;s__sp._HMT_275	0	0	0	0	0	0	7.69513e-06	3.07805e-05
d__Bacteria;k__Bacteria;p__Bacteroidetes;c__Bacteroidia;o__Bacteroidales;f__Porphyromonadaceae;g__Porphyromonas;s__sp._HMT_277	2.5625e-06	1.025e-05	7.69513e-06	3.07805e-05	0	0	0	0
d__Bacteria;k__Bacteria;p__Bacteroidetes;c__Bacteroidia;o__Bacteroidales;f__Porphyromonadaceae;g__Porphyromonas;s__sp._HMT_278	0.00210077	0.00245305	0.00173397	0.00273384	0.00329096	0.00694624	0.00524808	0.00752335
d__Bacteria;k__Bacteria;p__Bacteroidetes;c__Bacteroidia;o__Bacteroidales;f__Porphyromonadaceae;g__Porphyromonas;s__sp._HMT_285	0	0	5.13125e-06	2.0525e-05	2.5625e-06	1.025e-05	2.5625e-06	1.025e-05
d__Bacteria;k__Bacteria;p__Bacteroidetes;c__Bacteroidia;o__Bacteroidales;f__Porphyromonadaceae;g__Porphyromonas;s__uenonis	0	0	0	0	0	0	5.13125e-06	2.0525e-05
d__Bacteria;k__Bacteria;p__Bacteroidetes;c__Bacteroidia;o__Bacteroidales;f__Porphyromonadaceae;g__Porphyromonas;s__unclassified_g__Porphyromonas	0.00130048	0.00188023	0.00111323	0.00129357	0.000787471	0.000746027	0.00212386	0.00223751
d__Bacteria;k__Bacteria;p__Bacteroidetes;c__Bacteroidia;o__Bacteroidales;f__Prevotellaceae;g__Alloprevotella;s__rava	1.79562e-05	3.341e-05	2.30826e-05	3.95617e-05	9.49017e-05	0.000215466	2.82155e-05	8.57201e-05
d__Bacteria;k__Bacteria;p__Bacteroidetes;c__Bacteroidia;o__Bacteroidales;f__Prevotellaceae;g__Alloprevotella;s__sp._HMT_308	5.13021e-05	8.4109e-05	7.95165e-05	0.000169195	2.56505e-05	7.00905e-05	4.36019e-05	7.85433e-05
d__Bacteria;k__Bacteria;p__Bacteroidetes;c__Bacteroidia;o__Bacteroidales;f__Prevotellaceae;g__Alloprevotella;s__sp._HMT_473	0.000174416	0.000399738	0.000159031	0.000464536	1.02576e-05	3.17873e-05	0.000330886	0.000506536
d__Bacteria;k__Bacteria;p__Bacteroidetes;c__Bacteroidia;o__Bacteroidales;f__Prevotellaceae;g__Alloprevotella;s__sp._HMT_912	0.000102594	0.000214569	0.000153903	0.000397764	5.125e-06	1.40042e-05	4.61593e-05	5.78e-05
d__Bacteria;k__Bacteria;p__Bacteroidetes;c__Bacteroidia;o__Bacteroidales;f__Prevotellaceae;g__Alloprevotella;s__sp._HMT_913	5.13125e-06	2.0525e-05	0	0	0	0	0	0
d__Bacteria;k__Bacteria;p__Bacteroidetes;c__Bacteroidia;o__Bacteroidales;f__Prevotellaceae;g__Alloprevotella;s__tannerae	0.00118505	0.00319127	0.00514549	0.0121172	0.00150825	0.00255028	0.0013133	0.00231396
d__Bacteria;k__Bacteria;p__Bacteroidetes;c__Bacteroidia;o__Bacteroidales;f__Prevotellaceae;g__Alloprevotella;s__unclassified_g__Alloprevotella	0.000141074	0.000216117	0.000225724	0.000557309	2.05164e-05	4.49571e-05	8.97691e-05	0.000122869
d__Bacteria;k__Bacteria;p__Bacteroidetes;c__Bacteroidia;o__Bacteroidales;f__Prevotellaceae;g__Prevotella;s__aurantiaca	0	0	0	0	0	0	3.33468e-05	8.10066e-05
d__Bacteria;k__Bacteria;p__Bacteroidetes;c__Bacteroidia;o__Bacteroidales;f__Prevotellaceae;g__Prevotella;s__baroniae	0.000251375	0.000633833	4.36044e-05	0.000143325	0.000297543	0.000481306	2.5625e-06	1.025e-05
d__Bacteria;k__Bacteria;p__Bacteroidetes;c__Bacteroidia;o__Bacteroidales;f__Prevotellaceae;g__Prevotella;s__buccae	4.10408e-05	0.00012716	0.000135946	0.000328914	7.69537e-05	0.000108971	7.43839e-05	0.000286785
d__Bacteria;k__Bacteria;p__Bacteroidetes;c__Bacteroidia;o__Bacteroidales;f__Prevotellaceae;g__Prevotella;s__dentalis	3.33503e-05	5.84662e-05	5.64297e-05	0.000194169	0.000207766	0.00032053	4.10408e-05	0.000164163
d__Bacteria;k__Bacteria;p__Bacteroidetes;c__Bacteroidia;o__Bacteroidales;f__Prevotellaceae;g__Prevotella;s__denticola	0.000287285	0.000574767	0.000207766	0.000431605	0.00427081	0.00825185	0.00659474	0.0246626
d__Bacteria;k__Bacteria;p__Bacteroidetes;c__Bacteroidia;o__Bacteroidales;f__Prevotellaceae;g__Prevotella;s__enoeca	0.000228291	0.000751837	0.000110297	0.000321664	0.000438618	0.00144183	5.13125e-06	2.0525e-05
d__Bacteria;k__Bacteria;p__Bacteroidetes;c__Bacteroidia;o__Bacteroidales;f__Prevotellaceae;g__Prevotella;s__intermedia	0.00127995	0.00165839	0.0055046	0.00996704	0.0159777	0.0236978	0.000833641	0.00249959
d__Bacteria;k__Bacteria;p__Bacteroidetes;c__Bacteroidia;o__Bacteroidales;f__Prevotellaceae;g__Prevotella;s__koreensis	5.38635e-05	0.000204776	0.00471969	0.0139808	0.00114658	0.00260547	0	0
d__Bacteria;k__Bacteria;p__Bacteroidetes;c__Bacteroidia;o__Bacteroidales;f__Prevotellaceae;g__Prevotella;s__maculosa	0.00108501	0.00165308	0.00145182	0.00199735	0.00105167	0.00116147	0.000613049	0.00073652
d__Bacteria;k__Bacteria;p__Bacteroidetes;c__Bacteroidia;o__Bacteroidales;f__Prevotellaceae;g__Prevotella;s__marshii	0.000161599	0.000311646	0.000146206	0.000384404	0.000153899	0.000195683	4.61684e-05	0.00012437
d__Bacteria;k__Bacteria;p__Bacteroidetes;c__Bacteroidia;o__Bacteroidales;f__Prevotellaceae;g__Prevotella;s__melaninogenica	0.00113888	0.00214077	0.00233933	0.00390465	0.00403995	0.00983925	0.00260352	0.00677547
d__Bacteria;k__Bacteria;p__Bacteroidetes;c__Bacteroidia;o__Bacteroidales;f__Prevotellaceae;g__Prevotella;s__micans	0.00146721	0.00255024	0.000825943	0.0011854	0.000536094	0.000997607	0.000212898	0.000471575
d__Bacteria;k__Bacteria;p__Bacteroidetes;c__Bacteroidia;o__Bacteroidales;f__Prevotellaceae;g__Prevotella;s__multiformis	1.79554e-05	7.18215e-05	5.12984e-05	0.000194529	0.000220593	0.000475289	0	0
d__Bacteria;k__Bacteria;p__Bacteroidetes;c__Bacteroidia;o__Bacteroidales;f__Prevotellaceae;g__Prevotella;s__nanceiensis	0.000107726	0.000244359	3.07755e-05	0.00010219	5.125e-06	1.40042e-05	0.000156463	0.000218315
d__Bacteria;k__Bacteria;p__Bacteroidetes;c__Bacteroidia;o__Bacteroidales;f__Prevotellaceae;g__Prevotella;s__nigrescens	0.00327813	0.0053498	0.00732835	0.0194245	0.00493772	0.00906732	0.00214182	0.00338534
d__Bacteria;k__Bacteria;p__Bacteroidetes;c__Bacteroidia;o__Bacteroidales;f__Prevotellaceae;g__Prevotella;s__oralis	0.000146203	0.00033809	0.000846466	0.00153655	0.00165959	0.00306946	0.000159034	0.000614585
d__Bacteria;k__Bacteria;p__Bacteroidetes;c__Bacteroidia;o__Bacteroidales;f__Prevotellaceae;g__Prevotella;s__oris	0.00287799	0.00461402	0.0146875	0.0411355	0.0085134	0.0110164	0.0014236	0.00176407
d__Bacteria;k__Bacteria;p__Bacteroidetes;c__Bacteroidia;o__Bacteroidales;f__Prevotellaceae;g__Prevotella;s__oulorum	0.00122353	0.00240474	0.000707954	0.000917272	0.000684871	0.000925705	0.000769512	0.00111225
d__Bacteria;k__Bacteria;p__Bacteroidetes;c__Bacteroidia;o__Bacteroidales;f__Prevotellaceae;g__Prevotella;s__pallens	0.000356541	0.00107844	0.00172115	0.00590272	0.000836206	0.00194032	2.82156e-05	7.74628e-05
d__Bacteria;k__Bacteria;p__Bacteroidetes;c__Bacteroidia;o__Bacteroidales;f__Prevotellaceae;g__Prevotella;s__pleuritidis	5.38661e-05	0.000127793	0.00019238	0.000426171	0.000238546	0.000514617	0.000292417	0.000956626
d__Bacteria;k__Bacteria;p__Bacteroidetes;c__Bacteroidia;o__Bacteroidales;f__Prevotellaceae;g__Prevotella;s__saccharolytica	0.00220338	0.00334918	0.00163906	0.00270527	0.000820817	0.00117102	0.00173654	0.00171978
d__Bacteria;k__Bacteria;p__Bacteroidetes;c__Bacteroidia;o__Bacteroidales;f__Prevotellaceae;g__Prevotella;s__salivae	0.000420668	0.0016282	0.000166721	0.000359813	0.000171856	0.000311558	5.12996e-05	9.99696e-05
d__Bacteria;k__Bacteria;p__Bacteroidetes;c__Bacteroidia;o__Bacteroidales;f__Prevotellaceae;g__Prevotella;s__sp._HMT_292	7.69513e-06	3.07805e-05	3.84681e-05	9.41479e-05	2.05076e-05	3.35013e-05	1.53878e-05	5.16405e-05
d__Bacteria;k__Bacteria;p__Bacteroidetes;c__Bacteroidia;o__Bacteroidales;f__Prevotellaceae;g__Prevotella;s__sp._HMT_300	0.000961892	0.00164505	0.00260096	0.00534245	0.00287029	0.0036482	0.00139025	0.00256991
d__Bacteria;k__Bacteria;p__Bacteroidetes;c__Bacteroidia;o__Bacteroidales;f__Prevotellaceae;g__Prevotella;s__sp._HMT_301	0.000215462	0.000469017	0.000302677	0.000673682	0.000297548	0.000363544	0.000148766	0.000460165
d__Bacteria;k__Bacteria;p__Bacteroidetes;c__Bacteroidia;o__Bacteroidales;f__Prevotellaceae;g__Prevotella;s__sp._HMT_304	0.000230849	0.000795088	0.00112605	0.00291715	0.00109271	0.00119952	0	0
d__Bacteria;k__Bacteria;p__Bacteroidetes;c__Bacteroidia;o__Bacteroidales;f__Prevotellaceae;g__Prevotella;s__sp._HMT_305	7.69375e-06	2.23223e-05	1.28264e-05	3.58396e-05	0	0	1.28253e-05	5.1301e-05
d__Bacteria;k__Bacteria;p__Bacteroidetes;c__Bacteroidia;o__Bacteroidales;f__Prevotellaceae;g__Prevotella;s__sp._HMT_314	0	0	5.125e-06	1.40042e-05	7.69375e-06	2.23223e-05	2.5625e-06	1.025e-05
d__Bacteria;k__Bacteria;p__Bacteroidetes;c__Bacteroidia;o__Bacteroidales;f__Prevotellaceae;g__Prevotella;s__sp._HMT_315	0.000228287	0.000726159	9.23393e-05	0.000192791	9.74731e-05	0.000173394	3.07766e-05	8.27628e-05
d__Bacteria;k__Bacteria;p__Bacteroidetes;c__Bacteroidia;o__Bacteroidales;f__Prevotellaceae;g__Prevotella;s__sp._HMT_317	0.00488128	0.00949723	0.0121173	0.0157061	0.00562772	0.00754563	0.00794139	0.0097987
d__Bacteria;k__Bacteria;p__Bacteroidetes;c__Bacteroidia;o__Bacteroidales;f__Prevotellaceae;g__Prevotella;s__sp._HMT_443	4.10383e-05	0.000124483	0.000831077	0.00252724	0.00144156	0.00252267	1.28253e-05	5.1301e-05
d__Bacteria;k__Bacteria;p__Bacteroidetes;c__Bacteroidia;o__Bacteroidales;f__Prevotellaceae;g__Prevotella;s__sp._HMT_472	0.000949071	0.00177689	0.00201099	0.0051084	0.000207768	0.000594638	0.00609199	0.00684275
d__Bacteria;k__Bacteria;p__Bacteroidetes;c__Bacteroidia;o__Bacteroidales;f__Prevotellaceae;g__Prevotella;s__sp._HMT_475	0.000428362	0.000898531	0.000454012	0.00132119	1.79528e-05	6.1731e-05	0.000274461	0.000710803
d__Bacteria;k__Bacteria;p__Bacteroidetes;c__Bacteroidia;o__Bacteroidales;f__Prevotellaceae;g__Prevotella;s__sp._HMT_515	4.10407e-05	9.5957e-05	5.89973e-05	0.000184741	2.0519e-05	5.40331e-05	0	0
d__Bacteria;k__Bacteria;p__Bacteroidetes;c__Bacteroidia;o__Bacteroidales;f__Prevotellaceae;g__Prevotella;s__unclassified_g__Prevotella	0.000628432	0.000930308	0.000477094	0.000676347	0.00101063	0.00156737	0.000284719	0.000288055
d__Bacteria;k__Bacteria;p__Bacteroidetes;c__Bacteroidia;o__Bacteroidales;f__Prevotellaceae;g__Prevotella;s__veroralis	0.000507878	0.00176471	0.00152877	0.0034828	0.00311397	0.00553183	0.000151336	0.000572951
d__Bacteria;k__Bacteria;p__Bacteroidetes;c__Bacteroidia;o__Bacteroidales;f__Prevotellaceae;g__unclassified_f__Prevotellaceae;s__unclassified_f__Prevotellaceae	0	0	7.69513e-06	3.07805e-05	7.69513e-06	3.07805e-05	0	0
d__Bacteria;k__Bacteria;p__Bacteroidetes;c__Bacteroidia;o__Bacteroidales;f__Tannerellaceae;g__Tannerella;s__forsythia	0.00208025	0.00409742	0.0284438	0.0456322	0.0303009	0.0342543	4.10394e-05	9.82701e-05
d__Bacteria;k__Bacteria;p__Bacteroidetes;c__Bacteroidia;o__Bacteroidales;f__Tannerellaceae;g__Tannerella;s__sp._HMT_286	0.00170319	0.00305199	0.00260096	0.0038166	0.00235472	0.0033343	0.00654601	0.0152396
d__Bacteria;k__Bacteria;p__Bacteroidetes;c__Bacteroidia;o__Bacteroidales;f__Tannerellaceae;g__Tannerella;s__sp._HMT_808	0.000607913	0.00135722	0.000951631	0.00346819	0.00163137	0.00257447	0.000166727	0.000338919
d__Bacteria;k__Bacteria;p__Bacteroidetes;c__Bacteroidia;o__Bacteroidales;f__Tannerellaceae;g__Tannerella;s__sp._HMT_916	0.000318065	0.000951876	0.000469406	0.00156422	0.000410407	0.00081931	2.30854e-05	9.23418e-05
d__Bacteria;k__Bacteria;p__Bacteroidetes;c__Bacteroidia;o__Bacteroidales;f__Tannerellaceae;g__Tannerella;s__unclassified_g__Tannerella	0	0	0	0	7.69375e-06	2.23223e-05	0	0
d__Bacteria;k__Bacteria;p__Bacteroidetes;c__Bacteroidia;o__Bacteroidales;f__unclassified_o__Bacteroidales;g__unclassified_o__Bacteroidales;s__unclassified_o__Bacteroidales	0.000305238	0.00121006	3.84815e-05	5.89449e-05	4.36019e-05	7.85433e-05	0.000115428	0.000347345
d__Bacteria;k__Bacteria;p__Bacteroidetes;c__Chitinophagia;o__Chitinophagales;f__Chitinophagaceae;g__Flavitalea;s__sp._HMT_320	2.5625e-06	1.025e-05	0	0	0	0	0	0
d__Bacteria;k__Bacteria;p__Bacteroidetes;c__Chitinophagia;o__Chitinophagales;f__Chitinophagaceae;g__Segetibacter;s__aerophilus	0	0	1.28253e-05	5.1301e-05	0	0	0	0
d__Bacteria;k__Bacteria;p__Bacteroidetes;c__Chitinophagia;o__Chitinophagales;f__Chitinophagaceae;g__unclassified_f__Chitinophagaceae;s__unclassified_f__Chitinophagaceae	7.69513e-06	3.07805e-05	0	0	0	0	0	0
d__Bacteria;k__Bacteria;p__Bacteroidetes;c__Flavobacteriia;o__Flavobacteriales;f__Flavobacteriaceae;g__Capnocytophaga;s__endodontalis	0.00353464	0.00577116	0.0104936	0.0259486	0.00255992	0.00347471	0.0058047	0.00694678
d__Bacteria;k__Bacteria;p__Bacteroidetes;c__Flavobacteriia;o__Flavobacteriales;f__Flavobacteriaceae;g__Capnocytophaga;s__gingivalis	0.0220979	0.0442613	0.00572006	0.00704239	0.00419129	0.00519704	0.0182426	0.0237323
d__Bacteria;k__Bacteria;p__Bacteroidetes;c__Flavobacteriia;o__Flavobacteriales;f__Flavobacteriaceae;g__Capnocytophaga;s__granulosa	0.0154365	0.0195487	0.00389118	0.00384767	0.00962663	0.0154698	0.0225442	0.0230451
d__Bacteria;k__Bacteria;p__Bacteroidetes;c__Flavobacteriia;o__Flavobacteriales;f__Flavobacteriaceae;g__Capnocytophaga;s__haemolytica	0.000813118	0.00216998	3.07781e-05	8.0003e-05	4.36044e-05	0.000143325	0.000410405	0.000982355
d__Bacteria;k__Bacteria;p__Bacteroidetes;c__Flavobacteriia;o__Flavobacteriales;f__Flavobacteriaceae;g__Capnocytophaga;s__leadbetteri	0.0290056	0.0656772	0.0172551	0.0246304	0.00474021	0.00799422	0.0271587	0.0221904
d__Bacteria;k__Bacteria;p__Bacteroidetes;c__Flavobacteriia;o__Flavobacteriales;f__Flavobacteriaceae;g__Capnocytophaga;s__sp._HMT_332	0.000725909	0.00151512	0.00102089	0.00300998	0.000330889	0.000902335	0.00291133	0.00932757
d__Bacteria;k__Bacteria;p__Bacteroidetes;c__Flavobacteriia;o__Flavobacteriales;f__Flavobacteriaceae;g__Capnocytophaga;s__sp._HMT_335	3.33403e-05	6.39662e-05	2.30764e-05	3.66089e-05	3.84656e-05	7.56288e-05	5.1297e-05	8.00044e-05
d__Bacteria;k__Bacteria;p__Bacteroidetes;c__Flavobacteriia;o__Flavobacteriales;f__Flavobacteriaceae;g__Capnocytophaga;s__sp._HMT_336	0.00104397	0.00137553	0.00135691	0.00197937	0.00145951	0.00250355	0.00385527	0.00811332
d__Bacteria;k__Bacteria;p__Bacteroidetes;c__Flavobacteriia;o__Flavobacteriales;f__Flavobacteriaceae;g__Capnocytophaga;s__sp._HMT_338	0.000315501	0.000367605	0.000559183	0.000751075	0.00059509	0.000967148	0.000253937	0.000524985
d__Bacteria;k__Bacteria;p__Bacteroidetes;c__Flavobacteriia;o__Flavobacteriales;f__Flavobacteriaceae;g__Capnocytophaga;s__sp._HMT_380	1.02563e-05	2.36916e-05	3.84732e-05	0.000143325	2.56505e-05	7.00905e-05	7.69375e-06	2.23223e-05
d__Bacteria;k__Bacteria;p__Bacteroidetes;c__Flavobacteriia;o__Flavobacteriales;f__Flavobacteriaceae;g__Capnocytophaga;s__sp._HMT_412	0.0039117	0.00598284	0.00143642	0.00193824	0.00270869	0.00452428	0.00402713	0.00450465
d__Bacteria;k__Bacteria;p__Bacteroidetes;c__Flavobacteriia;o__Flavobacteriales;f__Flavobacteriaceae;g__Capnocytophaga;s__sp._HMT_863	0.000130815	0.000294512	0.000102602	0.000288651	0.000200069	0.000778533	0.0012184	0.00282746
d__Bacteria;k__Bacteria;p__Bacteroidetes;c__Flavobacteriia;o__Flavobacteriales;f__Flavobacteriaceae;g__Capnocytophaga;s__sp._HMT_864	0.000641262	0.000893003	0.00140052	0.00480056	0.000723348	0.00092037	0.00089007	0.00130091
d__Bacteria;k__Bacteria;p__Bacteroidetes;c__Flavobacteriia;o__Flavobacteriales;f__Flavobacteriaceae;g__Capnocytophaga;s__sp._HMT_901	0.000138502	0.000214506	0.000682301	0.00235489	1.79514e-05	3.66109e-05	0.000264196	0.000296699
d__Bacteria;k__Bacteria;p__Bacteroidetes;c__Flavobacteriia;o__Flavobacteriales;f__Flavobacteriaceae;g__Capnocytophaga;s__sputigena	0.0185787	0.0196774	0.00573032	0.00942212	0.00230854	0.0033484	0.0171833	0.0194629
d__Bacteria;k__Bacteria;p__Bacteroidetes;c__Flavobacteriia;o__Flavobacteriales;f__Flavobacteriaceae;g__Capnocytophaga;s__unclassified_g__Capnocytophaga	0.00310884	0.00337196	0.00159033	0.00213336	0.000589962	0.00075257	0.00648188	0.0125327
d__Bacteria;k__Bacteria;p__Bacteroidetes;c__Flavobacteriia;o__Flavobacteriales;f__Weeksellaceae;g__Chryseobacterium;s__sp._HMT_319	0	0	2.30854e-05	9.23417e-05	0	0	5.13125e-06	2.0525e-05
d__Bacteria;k__Bacteria;p__Bacteroidetes;c__Flavobacteriia;o__Flavobacteriales;f__Weeksellaceae;g__Cloacibacterium;s__normanense	7.69513e-06	3.07805e-05	7.69513e-06	3.07805e-05	0	0	0	0
d__Bacteria;k__Bacteria;p__Bacteroidetes;c__Flavobacteriia;o__Flavobacteriales;f__Weeksellaceae;g__Cloacibacterium;s__sp._HMT_206	0	0	0	0	0	0	1.53903e-05	6.15613e-05
d__Bacteria;k__Bacteria;p__Bacteroidetes;c__Flavobacteriia;o__Flavobacteriales;f__Weeksellaceae;g__Riemerella;s__sp._HMT_322	0.00213925	0.0028773	0.00126713	0.00244606	0.000264201	0.00043017	0.00393479	0.00385128
d__Bacteria;k__Bacteria;p__Bacteroidetes;c__Flavobacteriia;o__Flavobacteriales;f__Weeksellaceae;g__Weeksellaceae_G-1;s__sp._HMT_900	0.000169294	0.000392185	0.000233412	0.00051276	0.000128247	0.000292084	0.00030011	0.000415768
d__Bacteria;k__Bacteria;p__Bacteroidetes;c__Flavobacteriia;o__Flavobacteriales;f__Weeksellaceae;g__unclassified_f__Weeksellaceae;s__unclassified_f__Weeksellaceae	0.00148003	0.00419807	0.000184684	0.0004307	2.05164e-05	4.49571e-05	0.000166726	0.000282147
d__Bacteria;k__Bacteria;p__Bacteroidetes;c__unclassified_p__Bacteroidetes;o__unclassified_p__Bacteroidetes;f__unclassified_p__Bacteroidetes;g__unclassified_p__Bacteroidetes;s__unclassified_p__Bacteroidetes	0.00017186	0.00038125	0.000518136	0.00127036	0.000187246	0.000578849	8.20814e-05	0.000103827
d__Bacteria;k__Bacteria;p__Chloroflexi;c__Anaerolineae;o__Anaerolineales;f__Anaerolineaceae;g__Anaerolineae_G-1;s__bacterium_HMT_439	7.43826e-05	0.00014313	0.0027446	0.00390594	0.0064511	0.00761627	7.69513e-06	3.07805e-05
d__Bacteria;k__Bacteria;p__Chloroflexi;c__Anaerolineae;o__Anaerolineales;f__Anaerolineaceae;g__unclassified_f__Anaerolineaceae;s__unclassified_f__Anaerolineaceae	1.53903e-05	6.15613e-05	5.13125e-06	2.0525e-05	0	0	1.28253e-05	5.1301e-05
d__Bacteria;k__Bacteria;p__Cyanobacteria;c__Oscillatoriophycideae;o__Oscillatoriales;f__Microcoleaceae;g__Arthrospira;s__platensis	0	0	0.000454014	0.00128176	2.5625e-06	1.025e-05	0	0
d__Bacteria;k__Bacteria;p__Firmicutes;c__Bacilli;o__Bacillales;f__Bacillaceae;g__Bacillus;s__anthracis	0.00053353	0.0016063	0	0	5.13125e-06	2.0525e-05	2.05204e-05	8.20815e-05
d__Bacteria;k__Bacteria;p__Firmicutes;c__Bacilli;o__Bacillales;f__Bacillaceae;g__Bacillus;s__subtilis	0.000364235	0.00103857	5.38584e-05	0.000183368	5.13125e-06	2.0525e-05	7.95166e-05	0.000318066
d__Bacteria;k__Bacteria;p__Firmicutes;c__Bacilli;o__Bacillales;f__Bacillaceae;g__Bacillus;s__unclassified_g__Bacillus	0.000318066	0.00100747	2.5625e-06	1.025e-05	1.28264e-05	3.58396e-05	4.36059e-05	0.000174424
d__Bacteria;k__Bacteria;p__Firmicutes;c__Bacilli;o__Bacillales;f__Bacillaceae;g__Lysinibacillus;s__fusiformis	8.46466e-05	0.000250973	0	0	0	0	7.69375e-06	2.23223e-05
d__Bacteria;k__Bacteria;p__Firmicutes;c__Bacilli;o__Bacillales;f__Gemellaceae;g__Gemella;s__haemolysans	0	0	0	0	0	0	7.69513e-06	3.07805e-05
d__Bacteria;k__Bacteria;p__Firmicutes;c__Bacilli;o__Bacillales;f__Gemellaceae;g__Gemella;s__morbillorum	0.00644854	0.00884462	0.00926496	0.0149637	0.00411434	0.00534322	0.00252144	0.00308868
d__Bacteria;k__Bacteria;p__Firmicutes;c__Bacilli;o__Bacillales;f__Gemellaceae;g__Gemella;s__unclassified_g__Gemella	0.00116453	0.00286886	0.00021033	0.000288993	0.000492487	0.000791142	0.00235728	0.002642
d__Bacteria;k__Bacteria;p__Firmicutes;c__Bacilli;o__Bacillales;f__Paenibacillaceae;g__Paenibacillus;s__glucanolyticus	5.13125e-06	2.0525e-05	0	0	0	0	0	0
d__Bacteria;k__Bacteria;p__Firmicutes;c__Bacilli;o__Bacillales;f__Paenibacillaceae;g__Paenibacillus;s__typhae	7.95188e-05	0.000244629	1.53878e-05	5.16405e-05	5.13125e-06	2.0525e-05	0	0
d__Bacteria;k__Bacteria;p__Firmicutes;c__Bacilli;o__Bacillales;f__Paenibacillaceae;g__Paenibacillus;s__unclassified_g__Paenibacillus	3.07806e-05	0.000123123	0	0	0	0	5.38661e-05	0.000215464
d__Bacteria;k__Bacteria;p__Firmicutes;c__Bacilli;o__Bacillales;f__Staphylococcaceae;g__Staphylococcus;s__epidermidis	0	0	0	0	2.5625e-06	1.025e-05	0	0
d__Bacteria;k__Bacteria;p__Firmicutes;c__Bacilli;o__Bacillales;f__Staphylococcaceae;g__Staphylococcus;s__unclassified_g__Staphylococcus	0	0	5.13125e-06	2.0525e-05	0.00896998	0.0358799	2.30829e-05	8.20381e-05
d__Bacteria;k__Bacteria;p__Firmicutes;c__Bacilli;o__Bacillales;f__unclassified_o__Bacillales;g__unclassified_o__Bacillales;s__unclassified_o__Bacillales	0	0	1.28253e-05	5.1301e-05	2.5625e-06	1.025e-05	0	0
d__Bacteria;k__Bacteria;p__Firmicutes;c__Bacilli;o__Lactobacillales;f__Aerococcaceae;g__Abiotrophia;s__defectiva	0.0111451	0.0194301	0.00452218	0.00916612	0.000361668	0.000780168	0.00217003	0.00440628
d__Bacteria;k__Bacteria;p__Firmicutes;c__Bacilli;o__Lactobacillales;f__Carnobacteriaceae;g__Granulicatella;s__adiacens	0.00945477	0.008785	0.00576367	0.00622128	0.00500954	0.00696278	0.0122994	0.0105887
d__Bacteria;k__Bacteria;p__Firmicutes;c__Bacilli;o__Lactobacillales;f__Carnobacteriaceae;g__Granulicatella;s__elegans	3.07806e-05	9.53701e-05	5.13125e-06	2.0525e-05	2.5625e-06	1.025e-05	0.000135945	0.000198655
d__Bacteria;k__Bacteria;p__Firmicutes;c__Bacilli;o__Lactobacillales;f__Carnobacteriaceae;g__Granulicatella;s__unclassified_g__Granulicatella	2.5625e-06	1.025e-05	0	0	0	0	0	0
d__Bacteria;k__Bacteria;p__Firmicutes;c__Bacilli;o__Lactobacillales;f__Enterococcaceae;g__Enterococcus;s__casseliflavus	4.87334e-05	0.000139151	1.2825e-05	2.89023e-05	0	0	2.82156e-05	0.000112862
d__Bacteria;k__Bacteria;p__Firmicutes;c__Bacilli;o__Lactobacillales;f__Enterococcaceae;g__Enterococcus;s__faecalis	1.28264e-05	3.58396e-05	0	0	0	0	0	0
d__Bacteria;k__Bacteria;p__Firmicutes;c__Bacilli;o__Lactobacillales;f__Lactobacillaceae;g__Lactiplantibacillus;s__unclassified_g__Lactiplantibacillus	1.53903e-05	6.15613e-05	6.41263e-05	0.000256505	0	0	0	0
d__Bacteria;k__Bacteria;p__Firmicutes;c__Bacilli;o__Lactobacillales;f__Lactobacillaceae;g__Ligilactobacillus;s__salivarius	0	0	0	0	0.000105167	0.000420668	0	0
d__Bacteria;k__Bacteria;p__Firmicutes;c__Bacilli;o__Lactobacillales;f__Lactobacillaceae;g__Limosilactobacillus;s__fermentum	1.79554e-05	7.18215e-05	5.1301e-05	0.000205204	0	0	0	0
d__Bacteria;k__Bacteria;p__Firmicutes;c__Bacilli;o__Lactobacillales;f__Lactobacillaceae;g__Limosilactobacillus;s__unclassified_g__Limosilactobacillus	0	0	0	0	2.5625e-06	1.025e-05	0	0
d__Bacteria;k__Bacteria;p__Firmicutes;c__Bacilli;o__Lactobacillales;f__Lactobacillaceae;g__unclassified_f__Lactobacillaceae;s__unclassified_f__Lactobacillaceae	2.5625e-06	1.025e-05	0	0	0	0	0	0
d__Bacteria;k__Bacteria;p__Firmicutes;c__Bacilli;o__Lactobacillales;f__Streptococcaceae;g__Streptococcus;s__anginosus	0.000397581	0.000731666	0.00484281	0.0104137	0.0212976	0.0367497	0.000825943	0.00230413
d__Bacteria;k__Bacteria;p__Firmicutes;c__Bacilli;o__Lactobacillales;f__Streptococcaceae;g__Streptococcus;s__australis	0.000107735	0.000183464	2.82039e-05	4.42474e-05	2.05164e-05	4.49571e-05	0.000151332	0.000230086
d__Bacteria;k__Bacteria;p__Firmicutes;c__Bacilli;o__Lactobacillales;f__Streptococcaceae;g__Streptococcus;s__constellatus	9.74691e-05	0.000195897	0.000497612	0.000932377	0.000382185	0.000451261	1.53875e-05	2.95008e-05
d__Bacteria;k__Bacteria;p__Firmicutes;c__Bacilli;o__Lactobacillales;f__Streptococcaceae;g__Streptococcus;s__cristatus_clade_578	0.000251372	0.000279512	0.000130815	0.000146236	0.000377061	0.000537666	0.000687426	0.000717537
d__Bacteria;k__Bacteria;p__Firmicutes;c__Bacilli;o__Lactobacillales;f__Streptococcaceae;g__Streptococcus;s__cristatus_clade_886	0.000228289	0.000733237	6.9255e-05	0.000166688	0.000100036	0.000158576	0.000187249	0.000706406
d__Bacteria;k__Bacteria;p__Firmicutes;c__Bacilli;o__Lactobacillales;f__Streptococcaceae;g__Streptococcus;s__gordonii	0.00385783	0.00611029	0.0190301	0.0475437	0.00568415	0.0079762	0.00334482	0.00514844
d__Bacteria;k__Bacteria;p__Firmicutes;c__Bacilli;o__Lactobacillales;f__Streptococcaceae;g__Streptococcus;s__infantis_clade_638	5.13125e-06	2.0525e-05	0	0	0	0	0	0
d__Bacteria;k__Bacteria;p__Firmicutes;c__Bacilli;o__Lactobacillales;f__Streptococcaceae;g__Streptococcus;s__intermedius	0.0111169	0.0179985	0.0207487	0.0277916	0.0191378	0.0156049	0.00315501	0.00416871
d__Bacteria;k__Bacteria;p__Firmicutes;c__Bacilli;o__Lactobacillales;f__Streptococcaceae;g__Streptococcus;s__mutans	0.000256505	0.000962317	0	0	4.61633e-05	0.000105835	2.5625e-06	1.025e-05
d__Bacteria;k__Bacteria;p__Firmicutes;c__Bacilli;o__Lactobacillales;f__Streptococcaceae;g__Streptococcus;s__oralis_subsp._dentisani_clade_058	3.33389e-05	4.02663e-05	4.87308e-05	0.000108293	2.56479e-05	4.94187e-05	5.64209e-05	9.92663e-05
d__Bacteria;k__Bacteria;p__Firmicutes;c__Bacilli;o__Lactobacillales;f__Streptococcaceae;g__Streptococcus;s__oralis_subsp._dentisani_clade_398	0.000166724	0.000311649	5.6426e-05	0.000129675	0.000235983	0.000911377	0.000156464	0.000241747
d__Bacteria;k__Bacteria;p__Firmicutes;c__Bacilli;o__Lactobacillales;f__Streptococcaceae;g__Streptococcus;s__oralis_subsp._tigurinus_clade_070	0.000284717	0.000553768	0.00363724	0.0116529	0.000482227	0.00111033	9.74679e-05	0.000279109
d__Bacteria;k__Bacteria;p__Firmicutes;c__Bacilli;o__Lactobacillales;f__Streptococcaceae;g__Streptococcus;s__oralis_subsp._tigurinus_clade_071	5.13125e-06	2.0525e-05	5.38607e-05	0.000141948	1.02576e-05	3.17873e-05	0	0
d__Bacteria;k__Bacteria;p__Firmicutes;c__Bacilli;o__Lactobacillales;f__Streptococcaceae;g__Streptococcus;s__parasanguinis_clade_411	0.000174422	0.000602523	0.00413485	0.0164957	7.6875e-06	1.65276e-05	6.66859e-05	0.000132248
d__Bacteria;k__Bacteria;p__Firmicutes;c__Bacilli;o__Lactobacillales;f__Streptococcaceae;g__Streptococcus;s__salivarius	0.00105166	0.00398931	0.00518653	0.0204837	3.84732e-05	7.85424e-05	0.000300104	0.000537772
d__Bacteria;k__Bacteria;p__Firmicutes;c__Bacilli;o__Lactobacillales;f__Streptococcaceae;g__Streptococcus;s__sanguinis	0.0766052	0.0582845	0.0557898	0.0813683	0.00632541	0.00558756	0.0543662	0.0695498
d__Bacteria;k__Bacteria;p__Firmicutes;c__Bacilli;o__Lactobacillales;f__Streptococcaceae;g__Streptococcus;s__sinensis	0.00193404	0.00492665	0.000451447	0.00127495	0.000684866	0.00261056	0	0
d__Bacteria;k__Bacteria;p__Firmicutes;c__Bacilli;o__Lactobacillales;f__Streptococcaceae;g__Streptococcus;s__sobrinus	2.56505e-05	0.000102602	0	0	0	0	0	0
d__Bacteria;k__Bacteria;p__Firmicutes;c__Bacilli;o__Lactobacillales;f__Streptococcaceae;g__Streptococcus;s__sp._HMT_056	1.79553e-05	4.96321e-05	7.69513e-06	3.07805e-05	0	0	0	0
d__Bacteria;k__Bacteria;p__Firmicutes;c__Bacilli;o__Lactobacillales;f__Streptococcaceae;g__Streptococcus;s__sp._HMT_064	5.13125e-06	2.0525e-05	0	0	0	0	0	0
d__Bacteria;k__Bacteria;p__Firmicutes;c__Bacilli;o__Lactobacillales;f__Streptococcaceae;g__Streptococcus;s__sp._HMT_066	0.00065921	0.00141246	0.000274461	0.000462316	9.74629e-05	0.000180381	0.000964454	0.00182559
d__Bacteria;k__Bacteria;p__Firmicutes;c__Bacilli;o__Lactobacillales;f__Streptococcaceae;g__Streptococcus;s__unclassified_g__Streptococcus	0.103895	0.194909	0.0399532	0.0356299	0.0217644	0.0309116	0.123192	0.0727721
d__Bacteria;k__Bacteria;p__Firmicutes;c__Bacilli;o__Lactobacillales;f__unclassified_o__Lactobacillales;g__unclassified_o__Lactobacillales;s__unclassified_o__Lactobacillales	3.07792e-05	9.29859e-05	2.56516e-05	8.32708e-05	0	0	0	0
d__Bacteria;k__Bacteria;p__Firmicutes;c__Bacilli;o__unclassified_c__Bacilli;f__unclassified_c__Bacilli;g__unclassified_c__Bacilli;s__unclassified_c__Bacilli	5.89961e-05	0.000235984	7.69375e-06	2.23223e-05	9.23418e-05	0.000337933	7.69513e-06	3.07805e-05
d__Bacteria;k__Bacteria;p__Firmicutes;c__Clostridia;o__Eubacteriales;f__Clostridiales_F-1;g__Clostridiales_F-1G-1;s__bacterium_HMT_093	1.28264e-05	3.58396e-05	8.46477e-05	0.000173131	0.000161598	0.00022602	0	0
d__Bacteria;k__Bacteria;p__Firmicutes;c__Clostridia;o__Eubacteriales;f__Clostridiales_F-1;g__Clostridiales_F-1G-2;s__bacterium_HMT_402	0	0	0	0	0	0	2.5625e-06	1.025e-05
d__Bacteria;k__Bacteria;p__Firmicutes;c__Clostridia;o__Eubacteriales;f__Clostridiales_F-1;g__unclassified_f__Clostridiales_F-1;s__unclassified_f__Clostridiales_F-1	0	0	5.13125e-06	2.0525e-05	0	0	0	0
d__Bacteria;k__Bacteria;p__Firmicutes;c__Clostridia;o__Eubacteriales;f__Clostridiales_F-3;g__Clostridiales_F-3G-1;s__bacterium_HMT_876	0	0	0	0	2.5625e-06	1.025e-05	5.13125e-06	2.0525e-05
d__Bacteria;k__Bacteria;p__Firmicutes;c__Clostridia;o__Eubacteriales;f__Eubacteriaceae;g__Eubacterium;s__limosum	0.00254196	0.0101679	7.95166e-05	0.000318066	0.000235982	0.000933051	0.000110295	0.000430366
d__Bacteria;k__Bacteria;p__Firmicutes;c__Clostridia;o__Eubacteriales;f__Eubacteriaceae;g__Pseudoramibacter;s__alactolyticus	0.000100038	0.000238822	0.000505315	0.0010684	0.00241627	0.00609454	0	0
d__Bacteria;k__Bacteria;p__Firmicutes;c__Clostridia;o__Eubacteriales;f__Lachnospiraceae;g__Butyrivibrio;s__sp._HMT_080	0.000377058	0.00121092	0.000392453	0.000566297	0.000566876	0.000774098	0	0
d__Bacteria;k__Bacteria;p__Firmicutes;c__Clostridia;o__Eubacteriales;f__Lachnospiraceae;g__Butyrivibrio;s__sp._HMT_090	0	0	0	0	2.56505e-05	0.000102602	0	0
d__Bacteria;k__Bacteria;p__Firmicutes;c__Clostridia;o__Eubacteriales;f__Lachnospiraceae;g__Catonella;s__morbi	0.00136973	0.0018238	0.00151081	0.00248421	0.000525836	0.000667207	0.000743866	0.000749878
d__Bacteria;k__Bacteria;p__Firmicutes;c__Clostridia;o__Eubacteriales;f__Lachnospiraceae;g__Catonella;s__sp._HMT_451	4.10357e-05	9.82696e-05	3.33352e-05	4.55013e-05	7.95112e-05	0.000172483	1.79554e-05	7.18215e-05
d__Bacteria;k__Bacteria;p__Firmicutes;c__Clostridia;o__Eubacteriales;f__Lachnospiraceae;g__Catonella;s__unclassified_g__Catonella	5.13125e-06	2.0525e-05	5.125e-06	1.40042e-05	1.02576e-05	3.17873e-05	2.5625e-06	1.025e-05
d__Bacteria;k__Bacteria;p__Firmicutes;c__Clostridia;o__Eubacteriales;f__Lachnospiraceae;g__Johnsonella;s__ignava	0.000274459	0.000379036	0.000577137	0.00107183	0.000312933	0.000682131	0.000259071	0.00037004
d__Bacteria;k__Bacteria;p__Firmicutes;c__Clostridia;o__Eubacteriales;f__Lachnospiraceae;g__Johnsonella;s__sp._HMT_166	0.000554046	0.00154821	0.00127226	0.00268228	0.0032217	0.00589422	2.5625e-06	1.025e-05
d__Bacteria;k__Bacteria;p__Firmicutes;c__Clostridia;o__Eubacteriales;f__Lachnospiraceae;g__Johnsonella;s__unclassified_g__Johnsonella	0	0	0	0	5.13125e-06	2.0525e-05	0	0
d__Bacteria;k__Bacteria;p__Firmicutes;c__Clostridia;o__Eubacteriales;f__Lachnospiraceae;g__Lachnoanaerobaculum;s__saburreum	0.00166728	0.00275591	0.00332943	0.00652243	0.00301137	0.00653193	0.00371932	0.00444836
d__Bacteria;k__Bacteria;p__Firmicutes;c__Clostridia;o__Eubacteriales;f__Lachnospiraceae;g__Lachnoanaerobaculum;s__sp._HMT_083	0.000212899	0.000598918	0.000879812	0.00347571	0.000400144	0.000854663	0	0
d__Bacteria;k__Bacteria;p__Firmicutes;c__Clostridia;o__Eubacteriales;f__Lachnospiraceae;g__Lachnoanaerobaculum;s__sp._HMT_496	3.59107e-05	0.000107935	2.56479e-05	6.6809e-05	0.000194942	0.000393508	3.59107e-05	0.000143643
d__Bacteria;k__Bacteria;p__Firmicutes;c__Clostridia;o__Eubacteriales;f__Lachnospiraceae;g__Lachnoanaerobaculum;s__umeaense	5.89984e-05	9.47431e-05	8.72103e-05	0.000149767	4.10343e-05	5.99447e-05	0.000133379	9.99735e-05
d__Bacteria;k__Bacteria;p__Firmicutes;c__Clostridia;o__Eubacteriales;f__Lachnospiraceae;g__Lachnoanaerobaculum;s__unclassified_g__Lachnoanaerobaculum	0.00105167	0.00153998	0.0020546	0.00250971	0.000815684	0.00138812	0.00218542	0.00187484
d__Bacteria;k__Bacteria;p__Firmicutes;c__Clostridia;o__Eubacteriales;f__Lachnospiraceae;g__Lachnospiraceae_G-10;s__bacterium_HMT_094	5.13125e-06	2.0525e-05	0	0	7.6875e-06	1.65276e-05	0	0
d__Bacteria;k__Bacteria;p__Firmicutes;c__Clostridia;o__Eubacteriales;f__Lachnospiraceae;g__Lachnospiraceae_G-2;s__bacterium_HMT_088	0	0	0	0	0	0	9.74693e-05	0.000379082
d__Bacteria;k__Bacteria;p__Firmicutes;c__Clostridia;o__Eubacteriales;f__Lachnospiraceae;g__Lachnospiraceae_G-2;s__bacterium_HMT_096	0.000135945	0.000532945	0.00233419	0.00930398	0.00226237	0.00550703	4.10419e-05	0.000143741
d__Bacteria;k__Bacteria;p__Firmicutes;c__Clostridia;o__Eubacteriales;f__Lachnospiraceae;g__Lachnospiraceae_G-3;s__bacterium_HMT_100	0.00309858	0.00493724	0.00429902	0.00632212	0.00118762	0.00122267	0.00363211	0.00334228
d__Bacteria;k__Bacteria;p__Firmicutes;c__Clostridia;o__Eubacteriales;f__Lachnospiraceae;g__Lachnospiraceae_G-7;s__bacterium_HMT_086	1.53852e-05	4.20509e-05	3.59068e-05	7.16751e-05	7.95163e-05	0.000126691	0	0
d__Bacteria;k__Bacteria;p__Firmicutes;c__Clostridia;o__Eubacteriales;f__Lachnospiraceae;g__Lachnospiraceae_G-8;s__bacterium_HMT_500	0.000548919	0.00110499	0.00455809	0.0065882	0.00501724	0.00517219	3.33431e-05	0.000122866
d__Bacteria;k__Bacteria;p__Firmicutes;c__Clostridia;o__Eubacteriales;f__Lachnospiraceae;g__Oribacterium;s__parvum	2.5625e-06	1.025e-05	2.05179e-05	7.18696e-05	0	0	0	0
d__Bacteria;k__Bacteria;p__Firmicutes;c__Clostridia;o__Eubacteriales;f__Lachnospiraceae;g__Oribacterium;s__sp._HMT_078	0.00218286	0.0038234	0.00147747	0.00192568	0.0049172	0.00592548	0.000384755	0.000638425
d__Bacteria;k__Bacteria;p__Firmicutes;c__Clostridia;o__Eubacteriales;f__Lachnospiraceae;g__Oribacterium;s__sp._HMT_102	0	0	0	0	7.18188e-05	0.000205751	0	0
d__Bacteria;k__Bacteria;p__Firmicutes;c__Clostridia;o__Eubacteriales;f__Lachnospiraceae;g__Oribacterium;s__unclassified_g__Oribacterium	0.000220597	0.000542582	0.000897761	0.00273899	0.000325764	0.000600649	0.000164154	0.000215616
d__Bacteria;k__Bacteria;p__Firmicutes;c__Clostridia;o__Eubacteriales;f__Lachnospiraceae;g__Shuttleworthia;s__satelles	0.00021803	0.00051385	6.66888e-05	0.000216066	0.000235985	0.000469494	3.84744e-05	0.000123094
d__Bacteria;k__Bacteria;p__Firmicutes;c__Clostridia;o__Eubacteriales;f__Lachnospiraceae;g__Stomatobaculum;s__longum	0.00156468	0.00544981	0.001262	0.00246566	0.00348333	0.00629245	0.000297544	0.00063483
d__Bacteria;k__Bacteria;p__Firmicutes;c__Clostridia;o__Eubacteriales;f__Lachnospiraceae;g__Stomatobaculum;s__sp._HMT_097	0	0	0	0	2.5625e-06	1.025e-05	0	0
d__Bacteria;k__Bacteria;p__Firmicutes;c__Clostridia;o__Eubacteriales;f__Lachnospiraceae;g__Stomatobaculum;s__sp._HMT_373	1.79514e-05	3.66109e-05	0.000425796	0.00099099	0.000836202	0.00146908	0	0
d__Bacteria;k__Bacteria;p__Firmicutes;c__Clostridia;o__Eubacteriales;f__Lachnospiraceae;g__Stomatobaculum;s__unclassified_g__Stomatobaculum	0	0	1.53826e-05	3.30817e-05	8.20802e-05	0.000238367	0	0
d__Bacteria;k__Bacteria;p__Firmicutes;c__Clostridia;o__Eubacteriales;f__Lachnospiraceae;g__unclassified_f__Lachnospiraceae;s__unclassified_f__Lachnospiraceae	0.00121327	0.00236356	0.00105679	0.00238586	0.000418101	0.000661292	0.000833642	0.00110192
d__Bacteria;k__Bacteria;p__Firmicutes;c__Clostridia;o__Eubacteriales;f__Peptococcaceae;g__Peptococcus;s__sp._HMT_167	0.000215467	0.000240476	0.00124661	0.00141947	0.0025984	0.00307734	0.000246239	0.000319666
d__Bacteria;k__Bacteria;p__Firmicutes;c__Clostridia;o__Eubacteriales;f__Peptococcaceae;g__Peptococcus;s__sp._HMT_168	2.5625e-06	1.025e-05	2.3084e-05	4.48802e-05	5.64322e-05	9.58111e-05	2.5625e-06	1.025e-05
d__Bacteria;k__Bacteria;p__Firmicutes;c__Clostridia;o__Eubacteriales;f__Peptococcaceae;g__Peptococcus;s__unclassified_g__Peptococcus	0	0	1.02576e-05	3.17873e-05	7.43824e-05	0.000184285	7.69513e-06	3.07805e-05
d__Bacteria;k__Bacteria;p__Firmicutes;c__Clostridia;o__Eubacteriales;f__Peptostreptococcaceae;g__Filifactor;s__alocis	0.00186223	0.00323308	0.0147362	0.0214947	0.0175065	0.0149805	0.000151336	0.000572951
d__Bacteria;k__Bacteria;p__Firmicutes;c__Clostridia;o__Eubacteriales;f__Peptostreptococcaceae;g__Mogibacterium;s__diversum	0.000525835	0.000995775	0.00083877	0.00124897	0.000838765	0.00106295	0.000289851	0.000614511
d__Bacteria;k__Bacteria;p__Firmicutes;c__Clostridia;o__Eubacteriales;f__Peptostreptococcaceae;g__Mogibacterium;s__timidum	0.000210334	0.000438676	0.0011594	0.00159954	0.00263174	0.00346685	3.84732e-05	0.000107512
d__Bacteria;k__Bacteria;p__Firmicutes;c__Clostridia;o__Eubacteriales;f__Peptostreptococcaceae;g__Mogibacterium;s__unclassified_g__Mogibacterium	1.79565e-05	5.39692e-05	0	0	7.182e-05	0.000255422	0	0
d__Bacteria;k__Bacteria;p__Firmicutes;c__Clostridia;o__Eubacteriales;f__Peptostreptococcaceae;g__Peptostreptococcaceae_G-1;s__Eubacterium_infirmum	0.000466834	0.000991217	0.000174421	0.000283747	0.000733605	0.000985989	6.92598e-05	0.000116775
d__Bacteria;k__Bacteria;p__Firmicutes;c__Clostridia;o__Eubacteriales;f__Peptostreptococcaceae;g__Peptostreptococcaceae_G-1;s__bacterium_HMT_383	1.02576e-05	3.17873e-05	0.000130815	0.000438508	0.000379622	0.000729944	2.5625e-06	1.025e-05
d__Bacteria;k__Bacteria;p__Firmicutes;c__Clostridia;o__Eubacteriales;f__Peptostreptococcaceae;g__Peptostreptococcaceae_G-2;s__bacterium_HMT_091	0.000100034	0.000219211	0.00039245	0.000544669	0.000718216	0.000856562	1.28201e-05	3.25488e-05
d__Bacteria;k__Bacteria;p__Firmicutes;c__Clostridia;o__Eubacteriales;f__Peptostreptococcaceae;g__Peptostreptococcaceae_G-3;s__bacterium_HMT_495	4.36019e-05	0.000104332	7.182e-05	0.00013694	0.000418103	0.000884327	5.13125e-06	2.0525e-05
d__Bacteria;k__Bacteria;p__Firmicutes;c__Clostridia;o__Eubacteriales;f__Peptostreptococcaceae;g__Peptostreptococcaceae_G-3;s__bacterium_HMT_950	0.000161598	0.000519447	0.000525835	0.00149471	0.00387322	0.0106271	1.28253e-05	5.1301e-05
d__Bacteria;k__Bacteria;p__Firmicutes;c__Clostridia;o__Eubacteriales;f__Peptostreptococcaceae;g__Peptostreptococcaceae_G-4;s__bacterium_HMT_103	7.69375e-06	2.23223e-05	2.30764e-05	3.66089e-05	5.64257e-05	6.511e-05	0	0
d__Bacteria;k__Bacteria;p__Firmicutes;c__Clostridia;o__Eubacteriales;f__Peptostreptococcaceae;g__Peptostreptococcaceae_G-4;s__bacterium_HMT_369	0.000300102	0.000514511	0.0041682	0.00616682	0.0044914	0.00389653	2.30815e-05	5.39673e-05
d__Bacteria;k__Bacteria;p__Firmicutes;c__Clostridia;o__Eubacteriales;f__Peptostreptococcaceae;g__Peptostreptococcaceae_G-4;s__unclassified_g__Peptostreptococcaceae_G-4	0	0	5.13125e-06	2.0525e-05	2.5625e-06	1.025e-05	0	0
d__Bacteria;k__Bacteria;p__Firmicutes;c__Clostridia;o__Eubacteriales;f__Peptostreptococcaceae;g__Peptostreptococcaceae_G-5;s__Eubacterium_saphenum	0.000182115	0.000522144	0.00833897	0.0153033	0.00643314	0.00711587	2.5625e-06	1.025e-05
d__Bacteria;k__Bacteria;p__Firmicutes;c__Clostridia;o__Eubacteriales;f__Peptostreptococcaceae;g__Peptostreptococcaceae_G-5;s__bacterium_HMT_493	0.000105165	0.000409852	7.69513e-06	3.07805e-05	1.79539e-05	4.48801e-05	0	0
d__Bacteria;k__Bacteria;p__Firmicutes;c__Clostridia;o__Eubacteriales;f__Peptostreptococcaceae;g__Peptostreptococcaceae_G-6;s__Eubacterium_minutum	2.56503e-05	5.58233e-05	0.000343715	0.000697594	0.000679739	0.000738272	5.13125e-06	2.0525e-05
d__Bacteria;k__Bacteria;p__Firmicutes;c__Clostridia;o__Eubacteriales;f__Peptostreptococcaceae;g__Peptostreptococcaceae_G-6;s__Eubacterium_nodatum	0.000246245	0.000586945	0.00332174	0.00576116	0.0057611	0.00547049	2.56479e-05	9.22272e-05
d__Bacteria;k__Bacteria;p__Firmicutes;c__Clostridia;o__Eubacteriales;f__Peptostreptococcaceae;g__Peptostreptococcaceae_G-7;s__Eubacterium_yurii_subsp._schtitka	0	0	0	0	1.02602e-05	4.10407e-05	0	0
d__Bacteria;k__Bacteria;p__Firmicutes;c__Clostridia;o__Eubacteriales;f__Peptostreptococcaceae;g__Peptostreptococcaceae_G-7;s__Eubacterium_yurii_subsps._yurii__margaretiae	0.00398865	0.00722367	0.00271895	0.00288664	0.00186992	0.00365867	0.00225468	0.00267702
d__Bacteria;k__Bacteria;p__Firmicutes;c__Clostridia;o__Eubacteriales;f__Peptostreptococcaceae;g__Peptostreptococcaceae_G-7;s__bacterium_HMT_081	2.3084e-05	4.48802e-05	1.79528e-05	6.1731e-05	0.000248805	0.000519017	0	0
d__Bacteria;k__Bacteria;p__Firmicutes;c__Clostridia;o__Eubacteriales;f__Peptostreptococcaceae;g__Peptostreptococcaceae_G-7;s__bacterium_HMT_922	2.5625e-06	1.025e-05	0	0	1.02602e-05	4.10407e-05	5.13125e-06	2.0525e-05
d__Bacteria;k__Bacteria;p__Firmicutes;c__Clostridia;o__Eubacteriales;f__Peptostreptococcaceae;g__Peptostreptococcaceae_G-7;s__unclassified_g__Peptostreptococcaceae_G-7	0	0	2.5625e-06	1.025e-05	0	0	0	0
d__Bacteria;k__Bacteria;p__Firmicutes;c__Clostridia;o__Eubacteriales;f__Peptostreptococcaceae;g__Peptostreptococcaceae_G-8;s__bacterium_HMT_382	7.69513e-06	3.07805e-05	0.000541225	0.00179176	0.000123122	0.00031613	0	0
d__Bacteria;k__Bacteria;p__Firmicutes;c__Clostridia;o__Eubacteriales;f__Peptostreptococcaceae;g__Peptostreptococcaceae_G-9;s__Eubacterium_brachy	0.000659209	0.00122294	0.00362698	0.0046177	0.00420155	0.00530035	0.000343717	0.000444272
d__Bacteria;k__Bacteria;p__Firmicutes;c__Clostridia;o__Eubacteriales;f__Peptostreptococcaceae;g__Peptostreptococcus;s__stomatis	0.00895971	0.0234648	0.00696924	0.00945048	0.0214669	0.046708	0.000382191	0.000918889
d__Bacteria;k__Bacteria;p__Firmicutes;c__Clostridia;o__Eubacteriales;f__Peptostreptococcaceae;g__Peptostreptococcus;s__unclassified_g__Peptostreptococcus	0	0	7.69513e-06	3.07805e-05	2.5625e-06	1.025e-05	0	0
d__Bacteria;k__Bacteria;p__Firmicutes;c__Clostridia;o__Eubacteriales;f__Peptostreptococcaceae;g__unclassified_f__Peptostreptococcaceae;s__unclassified_f__Peptostreptococcaceae	5.38661e-05	0.000215464	5.38658e-05	0.000111864	0.000117992	0.000315374	1.28253e-05	5.1301e-05
d__Bacteria;k__Bacteria;p__Firmicutes;c__Clostridia;o__Eubacteriales;f__Ruminococcaceae;g__Ruminococcaceae_G-1;s__bacterium_HMT_075	0.00208795	0.0044661	0.000510444	0.00118408	0.00133383	0.00171634	0.000861853	0.00127063
d__Bacteria;k__Bacteria;p__Firmicutes;c__Clostridia;o__Eubacteriales;f__Ruminococcaceae;g__Ruminococcaceae_G-2;s__bacterium_HMT_085	8.97742e-05	0.000203401	0.000174423	0.000344515	0.000264198	0.000372839	9.74716e-05	0.000229181
d__Bacteria;k__Bacteria;p__Firmicutes;c__Clostridia;o__Eubacteriales;f__Ruminococcaceae;g__Ruminococcaceae_G-3;s__bacterium_HMT_366	2.5625e-06	1.025e-05	1.02625e-05	2.80425e-05	7.43851e-05	0.000208849	0	0
d__Bacteria;k__Bacteria;p__Firmicutes;c__Clostridia;o__Eubacteriales;f__Syntrophomonadaceae_VIII;g__Syntrophomonadaceae_VIIIG-1;s__bacterium_HMT_435	2.5625e-06	1.025e-05	0	0	2.5625e-06	1.025e-05	0	0
d__Bacteria;k__Bacteria;p__Firmicutes;c__Clostridia;o__Eubacteriales;f__unclassified_o__Eubacteriales;g__unclassified_o__Eubacteriales;s__unclassified_o__Eubacteriales	2.5625e-06	1.025e-05	1.53889e-05	3.63239e-05	2.56503e-05	5.58233e-05	0	0
d__Bacteria;k__Bacteria;p__Firmicutes;c__Erysipelotrichia;o__Erysipelotrichales;f__Coprobacillaceae;g__Eggerthia;s__catenaformis	0.0001539	0.000365395	0.000361671	0.00121222	0.000769515	0.00215624	0	0
d__Bacteria;k__Bacteria;p__Firmicutes;c__Erysipelotrichia;o__Erysipelotrichales;f__Erysipelotrichaceae;g__Bulleidia;s__extructa	1.53914e-05	4.46464e-05	0.000117993	0.000273006	0.000169293	0.00036056	0	0
d__Bacteria;k__Bacteria;p__Firmicutes;c__Erysipelotrichia;o__Erysipelotrichales;f__Erysipelotrichaceae;g__Erysipelothrix;s__tonsillarum	2.5625e-06	1.025e-05	0	0	0	0	7.69513e-06	3.07805e-05
d__Bacteria;k__Bacteria;p__Firmicutes;c__Erysipelotrichia;o__Erysipelotrichales;f__Erysipelotrichaceae;g__Erysipelotrichaceae_G-1;s__bacterium_HMT_904	0.000284715	0.00103267	0.000107727	0.000254708	0.000207768	0.000626635	0	0
d__Bacteria;k__Bacteria;p__Firmicutes;c__Erysipelotrichia;o__Erysipelotrichales;f__Erysipelotrichaceae;g__Erysipelotrichaceae_G-1;s__bacterium_HMT_905	0.00049762	0.00156758	0.000218027	0.000808094	0.000325761	0.000527386	2.05204e-05	5.60723e-05
d__Bacteria;k__Bacteria;p__Firmicutes;c__Erysipelotrichia;o__Erysipelotrichales;f__Erysipelotrichaceae;g__Erysipelotrichaceae_G-1;s__unclassified_g__Erysipelotrichaceae_G-1	0	0	3.59107e-05	0.000143643	0.000133383	0.00053353	0	0
d__Bacteria;k__Bacteria;p__Firmicutes;c__Erysipelotrichia;o__Erysipelotrichales;f__Erysipelotrichaceae;g__Solobacterium;s__moorei	0.000587389	0.00112072	0.00107219	0.00206572	0.00241371	0.00402728	0.000287275	0.000380309
d__Bacteria;k__Bacteria;p__Firmicutes;c__Negativicutes;o__Selenomonadales;f__Selenomonadaceae;g__Mitsuokella;s__sp._HMT_521	5.13125e-06	2.0525e-05	0	0	7.69513e-06	3.07805e-05	0	0
d__Bacteria;k__Bacteria;p__Firmicutes;c__Negativicutes;o__Selenomonadales;f__Selenomonadaceae;g__Selenomonas;s__artemidis	0.00189814	0.00351099	0.00220081	0.00513348	0.000510446	0.00158469	0.0014826	0.00272707
d__Bacteria;k__Bacteria;p__Firmicutes;c__Negativicutes;o__Selenomonadales;f__Selenomonadaceae;g__Selenomonas;s__dianae	0.000523267	0.000914453	0.000579696	0.000717123	0.00266508	0.00407747	0.000176987	0.000346861
d__Bacteria;k__Bacteria;p__Firmicutes;c__Negativicutes;o__Selenomonadales;f__Selenomonadaceae;g__Selenomonas;s__flueggei	0.000117992	0.000266766	7.43873e-05	0.000183674	0.000135943	0.000263312	0.000110296	0.000225647
d__Bacteria;k__Bacteria;p__Firmicutes;c__Negativicutes;o__Selenomonadales;f__Selenomonadaceae;g__Selenomonas;s__noxia	0.00303445	0.00416253	0.00234958	0.00439765	0.00121583	0.00158992	0.00286003	0.0026356
d__Bacteria;k__Bacteria;p__Firmicutes;c__Negativicutes;o__Selenomonadales;f__Selenomonadaceae;g__Selenomonas;s__sp._HMT_126	0	0	0	0	1.02602e-05	4.10407e-05	0	0
d__Bacteria;k__Bacteria;p__Firmicutes;c__Negativicutes;o__Selenomonadales;f__Selenomonadaceae;g__Selenomonas;s__sp._HMT_134	5.13125e-06	2.0525e-05	2.5625e-06	1.025e-05	4.61732e-05	8.32711e-05	0	0
d__Bacteria;k__Bacteria;p__Firmicutes;c__Negativicutes;o__Selenomonadales;f__Selenomonadaceae;g__Selenomonas;s__sp._HMT_136	0.000102599	0.000198813	0.000179551	0.000424365	0.000684865	0.0013344	4.36058e-05	0.000104332
d__Bacteria;k__Bacteria;p__Firmicutes;c__Negativicutes;o__Selenomonadales;f__Selenomonadaceae;g__Selenomonas;s__sp._HMT_149	0	0	2.5625e-06	1.025e-05	5.13125e-06	2.0525e-05	0	0
d__Bacteria;k__Bacteria;p__Firmicutes;c__Negativicutes;o__Selenomonadales;f__Selenomonadaceae;g__Selenomonas;s__sp._HMT_442	2.56479e-05	9.22272e-05	0	0	0.000164161	0.000613694	0	0
d__Bacteria;k__Bacteria;p__Firmicutes;c__Negativicutes;o__Selenomonadales;f__Selenomonadaceae;g__Selenomonas;s__sp._HMT_478	0	0	0	0	2.5625e-06	1.025e-05	0	0
d__Bacteria;k__Bacteria;p__Firmicutes;c__Negativicutes;o__Selenomonadales;f__Selenomonadaceae;g__Selenomonas;s__sp._HMT_481	5.13125e-06	2.0525e-05	0	0	0	0	0	0
d__Bacteria;k__Bacteria;p__Firmicutes;c__Negativicutes;o__Selenomonadales;f__Selenomonadaceae;g__Selenomonas;s__sp._HMT_501	2.05153e-05	6.1787e-05	2.5625e-06	1.025e-05	2.5644e-05	5.37713e-05	0	0
d__Bacteria;k__Bacteria;p__Firmicutes;c__Negativicutes;o__Selenomonadales;f__Selenomonadaceae;g__Selenomonas;s__sp._HMT_892	0.000287283	0.000485834	0.00024624	0.000293668	0.000330887	0.000547446	0.00038475	0.00047671
d__Bacteria;k__Bacteria;p__Firmicutes;c__Negativicutes;o__Selenomonadales;f__Selenomonadaceae;g__Selenomonas;s__sp._HMT_937	0	0	0	0	0	0	7.69513e-06	3.07805e-05
d__Bacteria;k__Bacteria;p__Firmicutes;c__Negativicutes;o__Selenomonadales;f__Selenomonadaceae;g__Selenomonas;s__sputigena	0.00127483	0.00340543	0.00185197	0.00418645	0.00695385	0.00800025	0.000377057	0.000680871
d__Bacteria;k__Bacteria;p__Firmicutes;c__Negativicutes;o__Selenomonadales;f__Selenomonadaceae;g__Selenomonas;s__unclassified_g__Selenomonas	0.00287029	0.00437358	0.00332687	0.0034158	0.00673839	0.00654176	0.00231624	0.0043495
d__Bacteria;k__Bacteria;p__Firmicutes;c__Negativicutes;o__Selenomonadales;f__Selenomonadaceae;g__Veillonellaceae_G-1;s__bacterium_HMT_129	2.30841e-05	6.35253e-05	4.87294e-05	0.00011336	0.000164163	0.000371641	0	0
d__Bacteria;k__Bacteria;p__Firmicutes;c__Negativicutes;o__Selenomonadales;f__Selenomonadaceae;g__Veillonellaceae_G-1;s__bacterium_HMT_132	0	0	0	0	7.69375e-06	2.23223e-05	0	0
d__Bacteria;k__Bacteria;p__Firmicutes;c__Negativicutes;o__Selenomonadales;f__Selenomonadaceae;g__Veillonellaceae_G-1;s__bacterium_HMT_135	0	0	2.5625e-06	1.025e-05	0.000143639	0.000417731	0	0
d__Bacteria;k__Bacteria;p__Firmicutes;c__Negativicutes;o__Selenomonadales;f__Selenomonadaceae;g__Veillonellaceae_G-1;s__bacterium_HMT_150	0.000105164	0.000204914	0.000241115	0.000557284	0.000661783	0.00122187	0	0
d__Bacteria;k__Bacteria;p__Firmicutes;c__Negativicutes;o__Selenomonadales;f__Selenomonadaceae;g__Veillonellaceae_G-1;s__bacterium_HMT_155	0.000628434	0.00137355	0.00156468	0.00306253	0.00342177	0.00300718	0.000256502	0.000503428
d__Bacteria;k__Bacteria;p__Firmicutes;c__Negativicutes;o__Selenomonadales;f__Selenomonadaceae;g__Veillonellaceae_G-1;s__unclassified_g__Veillonellaceae_G-1	0.000454012	0.00091494	0.000872118	0.000952346	0.00321914	0.0031187	3.07778e-05	6.44583e-05
d__Bacteria;k__Bacteria;p__Firmicutes;c__Negativicutes;o__Selenomonadales;f__Selenomonadaceae;g__unclassified_f__Selenomonadaceae;s__unclassified_f__Selenomonadaceae	7.6875e-06	1.65276e-05	0	0	0.000143645	0.000531527	2.5625e-06	1.025e-05
d__Bacteria;k__Bacteria;p__Firmicutes;c__Negativicutes;o__Veillonellales;f__Veillonellaceae;g__Anaeroglobus;s__geminatus	0.000133379	0.0003356	0.00110297	0.0021103	0.000615612	0.000874724	0.000251376	0.000698879
d__Bacteria;k__Bacteria;p__Firmicutes;c__Negativicutes;o__Veillonellales;f__Veillonellaceae;g__Dialister;s__invisus	0.00516088	0.00998565	0.00807734	0.0150034	0.0116761	0.0127879	0.00278821	0.00563617
d__Bacteria;k__Bacteria;p__Firmicutes;c__Negativicutes;o__Veillonellales;f__Veillonellaceae;g__Dialister;s__pneumosintes	0.000261631	0.000633835	0.0011004	0.00409752	0.000692565	0.000911176	4.87346e-05	0.000115323
d__Bacteria;k__Bacteria;p__Firmicutes;c__Negativicutes;o__Veillonellales;f__Veillonellaceae;g__Dialister;s__unclassified_g__Dialister	0	0	5.13125e-06	2.0525e-05	2.5625e-06	1.025e-05	0	0
d__Bacteria;k__Bacteria;p__Firmicutes;c__Negativicutes;o__Veillonellales;f__Veillonellaceae;g__Megasphaera;s__micronuciformis	3.33454e-05	6.03539e-05	7.18223e-05	9.88407e-05	0.000110297	0.000234911	0.000338584	0.00108102
d__Bacteria;k__Bacteria;p__Firmicutes;c__Negativicutes;o__Veillonellales;f__Veillonellaceae;g__Veillonella;s__atypica	2.8209e-05	4.42489e-05	0.000105167	0.000187756	0.000677171	0.0016049	1.28201e-05	3.25488e-05
d__Bacteria;k__Bacteria;p__Firmicutes;c__Negativicutes;o__Veillonellales;f__Veillonellaceae;g__Veillonella;s__dispar	0.000492483	0.000764436	0.000382187	0.000440429	0.000602776	0.00101913	0.000551485	0.000797779
d__Bacteria;k__Bacteria;p__Firmicutes;c__Negativicutes;o__Veillonellales;f__Veillonellaceae;g__Veillonella;s__parvula	0.0345076	0.0573539	0.0348513	0.0414507	0.0256992	0.0411682	0.0300521	0.0416904
d__Bacteria;k__Bacteria;p__Firmicutes;c__Negativicutes;o__Veillonellales;f__Veillonellaceae;g__Veillonella;s__sp._HMT_780	3.84732e-05	0.00011459	0	0	0	0	2.56466e-05	6.33588e-05
d__Bacteria;k__Bacteria;p__Firmicutes;c__Negativicutes;o__Veillonellales;f__Veillonellaceae;g__Veillonella;s__unclassified_g__Veillonella	0.000513003	0.00112385	0.000464271	0.000638573	0.000351407	0.000658187	0.000546352	0.000859801
d__Bacteria;k__Bacteria;p__Firmicutes;c__Negativicutes;o__Veillonellales;f__Veillonellaceae;g__unclassified_f__Veillonellaceae;s__unclassified_f__Veillonellaceae	0	0	1.02563e-05	2.36916e-05	0	0	2.5625e-06	1.025e-05
d__Bacteria;k__Bacteria;p__Firmicutes;c__Negativicutes;o__unclassified_c__Negativicutes;f__unclassified_c__Negativicutes;g__unclassified_c__Negativicutes;s__unclassified_c__Negativicutes	0	0	5.38609e-05	0.000194078	7.69513e-06	3.07805e-05	1.53903e-05	6.15613e-05
d__Bacteria;k__Bacteria;p__Firmicutes;c__Tissierellia;o__Tissierellales;f__Peptoniphilaceae;g__Parvimonas;s__micra	0.00428876	0.00617584	0.0128535	0.0119041	0.0185222	0.0290269	0.00145438	0.00146472
d__Bacteria;k__Bacteria;p__Firmicutes;c__Tissierellia;o__Tissierellales;f__Peptoniphilaceae;g__Parvimonas;s__sp._HMT_110	0.000294978	0.000668722	0.000377061	0.0010982	0.00112092	0.00235603	0.000477098	0.0010134
d__Bacteria;k__Bacteria;p__Firmicutes;c__Tissierellia;o__Tissierellales;f__Peptoniphilaceae;g__Parvimonas;s__sp._HMT_393	1.2825e-05	2.89023e-05	5.125e-06	1.40042e-05	7.69375e-06	2.23223e-05	0	0
d__Bacteria;k__Bacteria;p__Firmicutes;c__Tissierellia;o__Tissierellales;f__Peptoniphilaceae;g__Parvimonas;s__unclassified_g__Parvimonas	0	0	7.69375e-06	2.23223e-05	1.28253e-05	5.1301e-05	0	0
d__Bacteria;k__Bacteria;p__Firmicutes;c__Tissierellia;o__Tissierellales;f__Peptoniphilaceae;g__Peptoniphilaceae_G-1;s__bacterium_HMT_113	0.000207766	0.000820196	0.00265226	0.00504426	0.00497363	0.0112075	0	0
d__Bacteria;k__Bacteria;p__Firmicutes;c__Tissierellia;o__Tissierellales;f__Peptoniphilaceae;g__Peptoniphilaceae_G-2;s__bacterium_HMT_790	2.30854e-05	9.23418e-05	2.05179e-05	7.18696e-05	0.00027446	0.000701581	0	0
d__Bacteria;k__Bacteria;p__Firmicutes;c__Tissierellia;o__Tissierellales;f__Peptoniphilaceae;g__Peptoniphilus;s__sp._HMT_375	1.79554e-05	7.18215e-05	0	0	2.5625e-06	1.025e-05	0	0
d__Bacteria;k__Bacteria;p__Firmicutes;c__Tissierellia;o__Tissierellales;f__Peptoniphilaceae;g__unclassified_f__Peptoniphilaceae;s__unclassified_f__Peptoniphilaceae	0.000274463	0.000579769	0.00193661	0.0055451	0.00262148	0.00308398	0	0
d__Bacteria;k__Bacteria;p__Firmicutes;c__unclassified_p__Firmicutes;o__unclassified_p__Firmicutes;f__unclassified_p__Firmicutes;g__unclassified_p__Firmicutes;s__unclassified_p__Firmicutes	2.56514e-05	4.20582e-05	6.92484e-05	8.44042e-05	0.000100034	0.000131477	3.84781e-05	0.000113607
d__Bacteria;k__Bacteria;p__Fusobacteria;c__Fusobacteriia;o__Fusobacteriales;f__Fusobacteriaceae;g__Fusobacterium;s__hwasookii	6.41186e-05	8.73445e-05	2.8213e-05	7.5999e-05	7.69375e-06	2.23223e-05	7.69501e-05	0.000106891
d__Bacteria;k__Bacteria;p__Fusobacteria;c__Fusobacteriia;o__Fusobacteriales;f__Fusobacteriaceae;g__Fusobacterium;s__naviforme	0.000356542	0.000419264	0.000515577	0.000524072	0.000171854	0.000202851	0.000138514	0.000159215
d__Bacteria;k__Bacteria;p__Fusobacteria;c__Fusobacteriia;o__Fusobacteriales;f__Fusobacteriaceae;g__Fusobacterium;s__nucleatum_subsp._animalis	0.0102012	0.0238312	0.0242936	0.0277454	0.0239524	0.0249643	0.00501211	0.00522985
d__Bacteria;k__Bacteria;p__Fusobacteria;c__Fusobacteriia;o__Fusobacteriales;f__Fusobacteriaceae;g__Fusobacterium;s__nucleatum_subsp._nucleatum	0.000361662	0.00122997	0.000597649	0.00141036	0.00141334	0.00252637	6.15536e-05	0.000124484
d__Bacteria;k__Bacteria;p__Fusobacteria;c__Fusobacteriia;o__Fusobacteriales;f__Fusobacteriaceae;g__Fusobacterium;s__nucleatum_subsp._polymorphum	0.000843901	0.000761336	0.000461702	0.000579538	0.000146204	0.000243942	0.00122866	0.000378368
d__Bacteria;k__Bacteria;p__Fusobacteria;c__Fusobacteriia;o__Fusobacteriales;f__Fusobacteriaceae;g__Fusobacterium;s__nucleatum_subsp._vincentii	0.0157648	0.0255478	0.0577495	0.0551251	0.0565747	0.0800529	0.00510958	0.00596252
d__Bacteria;k__Bacteria;p__Fusobacteria;c__Fusobacteriia;o__Fusobacteriales;f__Fusobacteriaceae;g__Fusobacterium;s__periodonticum	1.02563e-05	2.36916e-05	7.69375e-06	2.23223e-05	5.125e-06	1.40042e-05	4.10343e-05	6.17895e-05
d__Bacteria;k__Bacteria;p__Fusobacteria;c__Fusobacteriia;o__Fusobacteriales;f__Fusobacteriaceae;g__Fusobacterium;s__sp._HMT_203	2.5625e-06	1.025e-05	3.84706e-05	9.29476e-05	2.56516e-05	8.32708e-05	2.5625e-06	1.025e-05
d__Bacteria;k__Bacteria;p__Fusobacteria;c__Fusobacteriia;o__Fusobacteriales;f__Fusobacteriaceae;g__Fusobacterium;s__sp._HMT_204	0	0	5.13125e-06	2.0525e-05	0	0	7.69513e-06	3.07805e-05
d__Bacteria;k__Bacteria;p__Fusobacteria;c__Fusobacteriia;o__Fusobacteriales;f__Fusobacteriaceae;g__Fusobacterium;s__sp._HMT_205	2.5625e-06	1.025e-05	0	0	0	0	0	0
d__Bacteria;k__Bacteria;p__Fusobacteria;c__Fusobacteriia;o__Fusobacteriales;f__Fusobacteriaceae;g__Fusobacterium;s__sp._HMT_370	0	0	5.38635e-05	0.000142736	2.05204e-05	5.80404e-05	0	0
d__Bacteria;k__Bacteria;p__Fusobacteria;c__Fusobacteriia;o__Fusobacteriales;f__Fusobacteriaceae;g__Fusobacterium;s__unclassified_g__Fusobacterium	0.0271485	0.0184927	0.0251708	0.0179768	0.013346	0.0126618	0.0386989	0.0226392
d__Bacteria;k__Bacteria;p__Fusobacteria;c__Fusobacteriia;o__Fusobacteriales;f__Leptotrichiaceae;g__Leptotrichia;s__buccalis	0.000294974	0.000513307	0.000218024	0.00037963	0.000210329	0.000305612	0.000166725	0.000285314
d__Bacteria;k__Bacteria;p__Fusobacteria;c__Fusobacteriia;o__Fusobacteriales;f__Leptotrichiaceae;g__Leptotrichia;s__hofstadii	0.000692558	0.000894389	0.000864415	0.00184878	0.00176219	0.00315192	0.00205974	0.0036945
d__Bacteria;k__Bacteria;p__Fusobacteria;c__Fusobacteriia;o__Fusobacteriales;f__Leptotrichiaceae;g__Leptotrichia;s__hongkongensis	0.0102525	0.0219511	0.00412203	0.0070829	0.00361672	0.00591443	0.0195585	0.0190934
d__Bacteria;k__Bacteria;p__Fusobacteria;c__Fusobacteriia;o__Fusobacteriales;f__Leptotrichiaceae;g__Leptotrichia;s__shahii	0.000110289	0.000283042	0.000102602	0.000216131	0.000307806	0.000879589	6.15547e-05	0.000111141
d__Bacteria;k__Bacteria;p__Fusobacteria;c__Fusobacteriia;o__Fusobacteriales;f__Leptotrichiaceae;g__Leptotrichia;s__sp._HMT_212	0.0092983	0.0128967	0.00456322	0.00607621	0.00134665	0.00241262	0.0122327	0.0167419
d__Bacteria;k__Bacteria;p__Fusobacteria;c__Fusobacteriia;o__Fusobacteriales;f__Leptotrichiaceae;g__Leptotrichia;s__sp._HMT_215	0.000613047	0.0011438	0.000915721	0.00199154	0.000277025	0.000439859	0.00505315	0.0123746
d__Bacteria;k__Bacteria;p__Fusobacteria;c__Fusobacteriia;o__Fusobacteriales;f__Leptotrichiaceae;g__Leptotrichia;s__sp._HMT_217	7.69375e-06	2.23223e-05	2.5625e-06	1.025e-05	7.69513e-06	3.07805e-05	1.28187e-05	2.4704e-05
d__Bacteria;k__Bacteria;p__Fusobacteria;c__Fusobacteriia;o__Fusobacteriales;f__Leptotrichiaceae;g__Leptotrichia;s__sp._HMT_218	0	0	1.28253e-05	5.1301e-05	7.69375e-06	2.23223e-05	9.23418e-05	0.000369367
d__Bacteria;k__Bacteria;p__Fusobacteria;c__Fusobacteriia;o__Fusobacteriales;f__Leptotrichiaceae;g__Leptotrichia;s__sp._HMT_223	0.000843903	0.00157474	0.00180836	0.00309701	0.00447345	0.0134591	0.00107475	0.00251024
d__Bacteria;k__Bacteria;p__Fusobacteria;c__Fusobacteriia;o__Fusobacteriales;f__Leptotrichiaceae;g__Leptotrichia;s__sp._HMT_225	0.0110477	0.0127553	0.00900332	0.00883853	0.0128483	0.0206606	0.016188	0.0158474
d__Bacteria;k__Bacteria;p__Fusobacteria;c__Fusobacteriia;o__Fusobacteriales;f__Leptotrichiaceae;g__Leptotrichia;s__sp._HMT_392	0.00372189	0.00658346	0.00521731	0.00970507	0.00344743	0.00594987	0.0116582	0.0140645
d__Bacteria;k__Bacteria;p__Fusobacteria;c__Fusobacteriia;o__Fusobacteriales;f__Leptotrichiaceae;g__Leptotrichia;s__sp._HMT_417	3.07792e-05	9.29859e-05	1.28264e-05	3.58396e-05	3.07792e-05	6.78524e-05	5.13125e-06	2.0525e-05
d__Bacteria;k__Bacteria;p__Fusobacteria;c__Fusobacteriia;o__Fusobacteriales;f__Leptotrichiaceae;g__Leptotrichia;s__sp._HMT_463	5.89948e-05	0.000146042	0.000618172	0.00237529	0.000228293	0.000815734	0.000159033	0.000636132
d__Bacteria;k__Bacteria;p__Fusobacteria;c__Fusobacteriia;o__Fusobacteriales;f__Leptotrichiaceae;g__Leptotrichia;s__sp._HMT_498	0.000654085	0.00205135	0.00100807	0.002789	0.00460426	0.0107595	0.00118762	0.00452526
d__Bacteria;k__Bacteria;p__Fusobacteria;c__Fusobacteriia;o__Fusobacteriales;f__Leptotrichiaceae;g__Leptotrichia;s__sp._HMT_847	1.02602e-05	4.10407e-05	5.13125e-06	2.0525e-05	0.000430927	0.00160546	1.28253e-05	5.1301e-05
d__Bacteria;k__Bacteria;p__Fusobacteria;c__Fusobacteriia;o__Fusobacteriales;f__Leptotrichiaceae;g__Leptotrichia;s__sp._HMT_879	0.00143899	0.00389022	0.00122866	0.00397771	0.000474532	0.00148973	0.00152364	0.00491638
d__Bacteria;k__Bacteria;p__Fusobacteria;c__Fusobacteriia;o__Fusobacteriales;f__Leptotrichiaceae;g__Leptotrichia;s__sp._HMT_909	0.000115427	0.000461709	2.5625e-06	1.025e-05	0.000430928	0.00172371	0	0
d__Bacteria;k__Bacteria;p__Fusobacteria;c__Fusobacteriia;o__Fusobacteriales;f__Leptotrichiaceae;g__Leptotrichia;s__unclassified_g__Leptotrichia	0.00438623	0.00761264	0.00194687	0.00355452	0.00235728	0.00412966	0.00333969	0.00549538
d__Bacteria;k__Bacteria;p__Fusobacteria;c__Fusobacteriia;o__Fusobacteriales;f__Leptotrichiaceae;g__Leptotrichia;s__wadei	0.0460247	0.119839	0.00777723	0.0107608	0.0161572	0.0240136	0.0102474	0.0211246
d__Bacteria;k__Bacteria;p__Fusobacteria;c__Fusobacteriia;o__Fusobacteriales;f__Leptotrichiaceae;g__Pseudoleptotrichia;s__goodfellowii	0.000466834	0.00112274	0.000284718	0.000529087	0.000164163	0.000317901	0.000428357	0.000725853
d__Bacteria;k__Bacteria;p__Fusobacteria;c__Fusobacteriia;o__Fusobacteriales;f__Leptotrichiaceae;g__Pseudoleptotrichia;s__sp._HMT_219	0.00187761	0.00335735	0.000477097	0.000909574	0.000613046	0.000894461	0.00117223	0.0025772
d__Bacteria;k__Bacteria;p__Fusobacteria;c__Fusobacteriia;o__Fusobacteriales;f__Leptotrichiaceae;g__Pseudoleptotrichia;s__sp._HMT_221	0.000392448	0.00151544	0.000110289	0.000315676	0.000418101	0.00151204	0.000310363	0.000667673
d__Bacteria;k__Bacteria;p__Fusobacteria;c__Fusobacteriia;o__Fusobacteriales;f__Leptotrichiaceae;g__Pseudoleptotrichia;s__unclassified_g__Pseudoleptotrichia	2.5625e-06	1.025e-05	0	0	0	0	0	0
d__Bacteria;k__Bacteria;p__Fusobacteria;c__Fusobacteriia;o__Fusobacteriales;f__Leptotrichiaceae;g__Sneathia;s__sanguinegens	0.000336022	0.00101951	0.00117992	0.00266525	0.00273434	0.0103463	0	0
d__Bacteria;k__Bacteria;p__Fusobacteria;c__Fusobacteriia;o__Fusobacteriales;f__Leptotrichiaceae;g__unclassified_f__Leptotrichiaceae;s__unclassified_f__Leptotrichiaceae	2.5625e-06	1.025e-05	0	0	7.69375e-06	2.23223e-05	7.69513e-06	3.07805e-05
d__Bacteria;k__Bacteria;p__Fusobacteria;c__Fusobacteriia;o__Fusobacteriales;f__unclassified_o__Fusobacteriales;g__unclassified_o__Fusobacteriales;s__unclassified_o__Fusobacteriales	5.13125e-06	2.0525e-05	1.53914e-05	4.46464e-05	0	0	0	0
d__Bacteria;k__Bacteria;p__Gracilibacteria_GN02;c__Gracilibacteria_GN02_C-1;o__Gracilibacteria_GN02_O-1;f__Gracilibacteria_GN02_F-1;g__Gracilibacteria_GN02_G-1;s__bacterium_HMT_871	0.000107733	0.000409552	1.28253e-05	5.1301e-05	7.95114e-05	0.000255848	0.000628437	0.00215156
d__Bacteria;k__Bacteria;p__Gracilibacteria_GN02;c__Gracilibacteria_GN02_C-1;o__Gracilibacteria_GN02_O-1;f__Gracilibacteria_GN02_F-1;g__Gracilibacteria_GN02_G-1;s__bacterium_HMT_872	0.00107219	0.00262776	0.000123122	0.000339425	4.10431e-05	7.18716e-05	0.000302677	0.000700804
d__Bacteria;k__Bacteria;p__Gracilibacteria_GN02;c__Gracilibacteria_GN02_C-2;o__Gracilibacteria_GN02_O-2;f__Gracilibacteria_GN02_F-2;g__Gracilibacteria_GN02_G-2;s__bacterium_HMT_873	8.46402e-05	0.000167194	2.5625e-06	1.025e-05	1.79528e-05	6.1731e-05	4.87346e-05	0.000115323
d__Bacteria;k__Bacteria;p__Proteobacteria;c__Alphaproteobacteria;o__Caulobacterales;f__Caulobacteraceae;g__Brevundimonas;s__diminuta	5.38558e-05	0.00013464	3.84678e-05	5.07523e-05	1.28201e-05	3.25488e-05	5.125e-06	1.40042e-05
d__Bacteria;k__Bacteria;p__Proteobacteria;c__Alphaproteobacteria;o__Hyphomicrobiales;f__Boseaceae;g__Bosea;s__vestrisii	5.125e-06	1.40042e-05	2.30829e-05	5.79791e-05	1.02602e-05	4.10407e-05	5.13125e-06	2.0525e-05
d__Bacteria;k__Bacteria;p__Proteobacteria;c__Alphaproteobacteria;o__Hyphomicrobiales;f__Bradyrhizobiaceae;g__Afipia;s__broomeae	5.38581e-05	0.000102433	1.53875e-05	2.95008e-05	7.6875e-06	1.65276e-05	3.07792e-05	9.29859e-05
d__Bacteria;k__Bacteria;p__Proteobacteria;c__Alphaproteobacteria;o__Hyphomicrobiales;f__Bradyrhizobiaceae;g__unclassified_f__Bradyrhizobiaceae;s__unclassified_f__Bradyrhizobiaceae	2.5625e-06	1.025e-05	2.5625e-06	1.025e-05	2.5625e-06	1.025e-05	0	0
d__Bacteria;k__Bacteria;p__Proteobacteria;c__Alphaproteobacteria;o__Hyphomicrobiales;f__Brucellaceae;g__Brucella;s__anthropi	0.000256505	0.000972647	7.69375e-06	2.23223e-05	1.28253e-05	5.1301e-05	0.000117992	0.000471969
d__Bacteria;k__Bacteria;p__Proteobacteria;c__Alphaproteobacteria;o__Hyphomicrobiales;f__Phyllobacteriaceae;g__Mesorhizobium;s__japonicum	0	0	7.69375e-06	2.23223e-05	0	0	2.5625e-06	1.025e-05
d__Bacteria;k__Bacteria;p__Proteobacteria;c__Alphaproteobacteria;o__Hyphomicrobiales;f__Phyllobacteriaceae;g__unclassified_f__Phyllobacteriaceae;s__unclassified_f__Phyllobacteriaceae	0.000110297	0.000441189	2.30854e-05	6.35249e-05	0	0	8.46441e-05	0.000327802
d__Bacteria;k__Bacteria;p__Proteobacteria;c__Alphaproteobacteria;o__Hyphomicrobiales;f__Rhizobiaceae;g__Agrobacterium;s__tumefaciens	7.6875e-06	1.65276e-05	4.87309e-05	0.000173617	0	0	0	0
d__Bacteria;k__Bacteria;p__Proteobacteria;c__Alphaproteobacteria;o__Hyphomicrobiales;f__unclassified_o__Hyphomicrobiales;g__unclassified_o__Hyphomicrobiales;s__unclassified_o__Hyphomicrobiales	0.000418101	0.00148242	5.12984e-05	0.000106496	1.53903e-05	6.15613e-05	0.000179551	0.000707344
d__Bacteria;k__Bacteria;p__Proteobacteria;c__Alphaproteobacteria;o__Rhodobacterales;f__Rhodobacteraceae;g__Haematobacter;s__missouriensis	0	0	2.5625e-06	1.025e-05	0	0	0	0
d__Bacteria;k__Bacteria;p__Proteobacteria;c__Alphaproteobacteria;o__Rhodobacterales;f__Rhodobacteraceae;g__unclassified_f__Rhodobacteraceae;s__unclassified_f__Rhodobacteraceae	0.000115428	0.000440297	3.84757e-05	8.40669e-05	3.33456e-05	0.000133383	2.30854e-05	9.23417e-05
d__Bacteria;k__Bacteria;p__Proteobacteria;c__Alphaproteobacteria;o__Sphingomonadales;f__Sphingomonadaceae;g__Sphingomonas;s__glacialis	3.59079e-05	5.97107e-05	4.10368e-05	7.02912e-05	2.5644e-05	5.37713e-05	5.125e-06	1.40042e-05
d__Bacteria;k__Bacteria;p__Proteobacteria;c__Alphaproteobacteria;o__Sphingomonadales;f__Sphingomonadaceae;g__Sphingomonas;s__unclassified_g__Sphingomonas	1.02625e-05	2.80425e-05	5.13125e-06	2.0525e-05	2.5625e-06	1.025e-05	0	0
d__Bacteria;k__Bacteria;p__Proteobacteria;c__Alphaproteobacteria;o__Sphingomonadales;f__Sphingomonadaceae;g__unclassified_f__Sphingomonadaceae;s__unclassified_f__Sphingomonadaceae	0	0	5.13125e-06	2.0525e-05	5.13125e-06	2.0525e-05	0	0
d__Bacteria;k__Bacteria;p__Proteobacteria;c__Alphaproteobacteria;o__unclassified_c__Alphaproteobacteria;f__unclassified_c__Alphaproteobacteria;g__unclassified_c__Alphaproteobacteria;s__unclassified_c__Alphaproteobacteria	7.69375e-06	2.23223e-05	0.000502751	0.00185992	0.000123122	0.000431221	0	0
d__Bacteria;k__Bacteria;p__Proteobacteria;c__Betaproteobacteria;o__Burkholderiales;f__Alcaligenaceae;g__Achromobacter;s__xylosoxidans	0.000202636	0.000707121	2.5625e-06	1.025e-05	7.69513e-06	3.07805e-05	0.000146208	0.000584831
d__Bacteria;k__Bacteria;p__Proteobacteria;c__Betaproteobacteria;o__Burkholderiales;f__Burkholderiaceae;g__Burkholderia;s__cepacia	6.41237e-05	0.000206006	0	0	1.53914e-05	4.46464e-05	7.69513e-06	3.07805e-05
d__Bacteria;k__Bacteria;p__Proteobacteria;c__Betaproteobacteria;o__Burkholderiales;f__Burkholderiaceae;g__Lautropia;s__mirabilis	0.0224827	0.0350509	0.0123148	0.0284587	0.00195713	0.0024118	0.0236062	0.0427937
d__Bacteria;k__Bacteria;p__Proteobacteria;c__Betaproteobacteria;o__Burkholderiales;f__Burkholderiaceae;g__Ralstonia;s__pickettii	3.59081e-05	9.81265e-05	7.69375e-06	2.23223e-05	1.28264e-05	3.58396e-05	0	0
d__Bacteria;k__Bacteria;p__Proteobacteria;c__Betaproteobacteria;o__Burkholderiales;f__Comamonadaceae;g__Acidovorax;s__ebreus	7.69464e-05	0.000286258	0.000197506	0.000779159	5.13125e-06	2.0525e-05	1.79554e-05	7.18215e-05
d__Bacteria;k__Bacteria;p__Proteobacteria;c__Betaproteobacteria;o__Burkholderiales;f__Comamonadaceae;g__Comamonas;s__testosteroni	0	0	0	0	0	0	5.13125e-06	2.0525e-05
d__Bacteria;k__Bacteria;p__Proteobacteria;c__Betaproteobacteria;o__Burkholderiales;f__Comamonadaceae;g__Leptothrix;s__sp._HMT_025	1.53903e-05	6.15613e-05	1.53875e-05	2.95008e-05	2.5625e-06	1.025e-05	0	0
d__Bacteria;k__Bacteria;p__Proteobacteria;c__Betaproteobacteria;o__Burkholderiales;f__Comamonadaceae;g__Leptothrix;s__sp._HMT_266	3.33456e-05	0.000133383	0	0	0	0	5.13125e-06	2.0525e-05
d__Bacteria;k__Bacteria;p__Proteobacteria;c__Betaproteobacteria;o__Burkholderiales;f__Comamonadaceae;g__Leptothrix;s__unclassified_g__Leptothrix	2.82104e-05	6.65454e-05	1.53813e-05	2.54022e-05	7.69375e-06	2.23223e-05	1.025e-05	1.83358e-05
d__Bacteria;k__Bacteria;p__Proteobacteria;c__Betaproteobacteria;o__Burkholderiales;f__Comamonadaceae;g__Ottowia;s__sp._HMT_894	0.00552512	0.0126256	0.000936242	0.00166231	0.00216234	0.00431335	0.00388348	0.0100202
d__Bacteria;k__Bacteria;p__Proteobacteria;c__Betaproteobacteria;o__Burkholderiales;f__Comamonadaceae;g__unclassified_f__Comamonadaceae;s__unclassified_f__Comamonadaceae	7.95163e-05	0.000224525	0.000210335	0.000477175	0.000179552	0.000336059	0	0
d__Bacteria;k__Bacteria;p__Proteobacteria;c__Betaproteobacteria;o__Burkholderiales;f__unclassified_o__Burkholderiales;g__unclassified_o__Burkholderiales;s__unclassified_o__Burkholderiales	0.00019238	0.000483218	1.53889e-05	3.63239e-05	4.87359e-05	0.000143129	2.5625e-06	1.025e-05
d__Bacteria;k__Bacteria;p__Proteobacteria;c__Betaproteobacteria;o__Neisseriales;f__Neisseriaceae;g__Eikenella;s__corrodens	0.005225	0.00861097	0.00318066	0.00290512	0.00257531	0.00384014	0.00501724	0.00455777
d__Bacteria;k__Bacteria;p__Proteobacteria;c__Betaproteobacteria;o__Neisseriales;f__Neisseriaceae;g__Kingella;s__denitrificans	0.00217516	0.00675145	0.000518142	0.00117177	0.000841332	0.00257532	0.0007926	0.00143206
d__Bacteria;k__Bacteria;p__Proteobacteria;c__Betaproteobacteria;o__Neisseriales;f__Neisseriaceae;g__Kingella;s__oralis	0.00154929	0.00238298	0.00145438	0.00252192	0.000528391	0.000933221	0.0106475	0.0207763
d__Bacteria;k__Bacteria;p__Proteobacteria;c__Betaproteobacteria;o__Neisseriales;f__Neisseriaceae;g__Kingella;s__sp._HMT_012	3.59107e-05	0.000143643	0	0	0	0	3.59081e-05	9.34371e-05
d__Bacteria;k__Bacteria;p__Proteobacteria;c__Betaproteobacteria;o__Neisseriales;f__Neisseriaceae;g__Neisseria;s__bacilliformis	0.000112863	0.000398328	0.000105165	0.000349521	1.28264e-05	3.58396e-05	0.000215468	0.000796867
d__Bacteria;k__Bacteria;p__Proteobacteria;c__Betaproteobacteria;o__Neisseriales;f__Neisseriaceae;g__Neisseria;s__elongata	0.0568774	0.0654511	0.01666	0.0315545	0.00531222	0.0088001	0.0373805	0.0360209
d__Bacteria;k__Bacteria;p__Proteobacteria;c__Betaproteobacteria;o__Neisseriales;f__Neisseriaceae;g__Neisseria;s__flava	0.0129458	0.0228796	0.00373471	0.00945451	0.000913155	0.00244122	0.0295288	0.0695521
d__Bacteria;k__Bacteria;p__Proteobacteria;c__Betaproteobacteria;o__Neisseriales;f__Neisseriaceae;g__Neisseria;s__oralis	0.0014672	0.00402717	0.000377063	0.00112367	0.000238543	0.000579675	0.00239832	0.00313691
d__Bacteria;k__Bacteria;p__Proteobacteria;c__Betaproteobacteria;o__Neisseriales;f__Neisseriaceae;g__Neisseria;s__sicca	0	0	0	0	0	0	1.53852e-05	4.20509e-05
d__Bacteria;k__Bacteria;p__Proteobacteria;c__Betaproteobacteria;o__Neisseriales;f__Neisseriaceae;g__Neisseria;s__sp._HMT_018	0.000728472	0.00158402	9.74731e-05	0.000252937	4.8736e-05	0.000138342	0.0030165	0.0079526
d__Bacteria;k__Bacteria;p__Proteobacteria;c__Betaproteobacteria;o__Neisseriales;f__Neisseriaceae;g__Neisseria;s__sp._HMT_020	0.000654088	0.0017638	4.36033e-05	0.0001638	1.53889e-05	3.63239e-05	0.000669478	0.00182249
d__Bacteria;k__Bacteria;p__Proteobacteria;c__Betaproteobacteria;o__Neisseriales;f__Neisseriaceae;g__Neisseria;s__sp._HMT_499	3.33456e-05	0.000133383	0.000189814	0.000759255	4.61706e-05	0.000133094	1.28201e-05	3.25488e-05
d__Bacteria;k__Bacteria;p__Proteobacteria;c__Betaproteobacteria;o__Neisseriales;f__Neisseriaceae;g__Neisseria;s__subflava	0.00733348	0.00991172	0.0161701	0.05736	0.0274435	0.0970033	0.0211899	0.0356429
d__Bacteria;k__Bacteria;p__Proteobacteria;c__Betaproteobacteria;o__Neisseriales;f__Neisseriaceae;g__Neisseria;s__unclassified_g__Neisseria	0.000253942	0.0006034	0.000156467	0.000407999	0.000220581	0.000571415	0.00048479	0.000686292
d__Bacteria;k__Bacteria;p__Proteobacteria;c__Betaproteobacteria;o__Neisseriales;f__Neisseriaceae;g__unclassified_f__Neisseriaceae;s__unclassified_f__Neisseriaceae	4.36033e-05	0.0001638	0	0	0	0	4.36059e-05	0.000174424
d__Bacteria;k__Bacteria;p__Proteobacteria;c__Betaproteobacteria;o__unclassified_c__Betaproteobacteria;f__unclassified_c__Betaproteobacteria;g__unclassified_c__Betaproteobacteria;s__unclassified_c__Betaproteobacteria	0.000107732	0.000195322	6.4122e-05	9.11204e-05	7.43839e-05	0.00016086	0.000336022	0.000618472
d__Bacteria;k__Bacteria;p__Proteobacteria;c__Deltaproteobacteria;o__Desulfobacterales;f__Desulfobulbaceae;g__Desulfobulbus;s__sp._HMT_041	0.000141079	0.000284326	0.0048069	0.00851888	0.00515575	0.00566123	0	0
d__Bacteria;k__Bacteria;p__Proteobacteria;c__Deltaproteobacteria;o__Desulfovibrionales;f__Desulfomicrobiaceae;g__Desulfomicrobium;s__orale	7.69513e-06	3.07805e-05	2.5625e-06	1.025e-05	3.07806e-05	0.000123123	0	0
d__Bacteria;k__Bacteria;p__Proteobacteria;c__Deltaproteobacteria;o__Desulfovibrionales;f__Desulfovibrionaceae;g__Desulfovibrio;s__sp._HMT_040	0	0	2.5625e-06	1.025e-05	1.02602e-05	4.10407e-05	0	0
d__Bacteria;k__Bacteria;p__Proteobacteria;c__Deltaproteobacteria;o__Desulfovibrionales;f__Desulfovibrionaceae;g__Desulfovibrio;s__unclassified_g__Desulfovibrio	0.000230856	0.000901762	3.33431e-05	8.50626e-05	0.00171345	0.0061224	2.05204e-05	8.20815e-05
d__Bacteria;k__Bacteria;p__Proteobacteria;c__Epsilonproteobacteria;o__Campylobacterales;f__Campylobacteraceae;g__Campylobacter;s__concisus	0.000179548	0.000301916	0.000584831	0.00106247	0.000246238	0.000416657	0.000400141	0.000703467
d__Bacteria;k__Bacteria;p__Proteobacteria;c__Epsilonproteobacteria;o__Campylobacterales;f__Campylobacteraceae;g__Campylobacter;s__gracilis	0.00181349	0.00224045	0.00239319	0.00209572	0.00185197	0.00138065	0.00314475	0.00569575
d__Bacteria;k__Bacteria;p__Proteobacteria;c__Epsilonproteobacteria;o__Campylobacterales;f__Campylobacteraceae;g__Campylobacter;s__rectus	7.95126e-05	0.000188055	0.00350385	0.0109785	0.00105167	0.00204122	2.5625e-06	1.025e-05
d__Bacteria;k__Bacteria;p__Proteobacteria;c__Epsilonproteobacteria;o__Campylobacterales;f__Campylobacteraceae;g__Campylobacter;s__showae	0.00139795	0.00148357	0.000815684	0.0012095	0.000607919	0.000827384	0.00241628	0.00207093
d__Bacteria;k__Bacteria;p__Proteobacteria;c__Epsilonproteobacteria;o__Campylobacterales;f__Campylobacteraceae;g__Campylobacter;s__sp._HMT_044	2.5625e-06	1.025e-05	0.00023855	0.000954199	2.5625e-06	1.025e-05	2.5625e-06	1.025e-05
d__Bacteria;k__Bacteria;p__Proteobacteria;c__Epsilonproteobacteria;o__Campylobacterales;f__Campylobacteraceae;g__Campylobacter;s__unclassified_g__Campylobacter	2.5625e-06	1.025e-05	0	0	0	0	0	0
d__Bacteria;k__Bacteria;p__Proteobacteria;c__Epsilonproteobacteria;o__Campylobacterales;f__Helicobacteraceae;g__Helicobacter;s__pylori	0.000205205	0.000766925	0.000520702	0.00172838	0.000130813	0.000213635	2.05204e-05	8.20815e-05
d__Bacteria;k__Bacteria;p__Proteobacteria;c__Epsilonproteobacteria;o__Campylobacterales;f__unclassified_o__Campylobacterales;g__unclassified_o__Campylobacterales;s__unclassified_o__Campylobacterales	0	0	2.5625e-06	1.025e-05	0	0	0	0
d__Bacteria;k__Bacteria;p__Proteobacteria;c__Gammaproteobacteria;o__Cardiobacteriales;f__Cardiobacteriaceae;g__Cardiobacterium;s__hominis	0.00657679	0.00767906	0.00274204	0.00494552	0.00205717	0.0023017	0.0201433	0.0176069
d__Bacteria;k__Bacteria;p__Proteobacteria;c__Gammaproteobacteria;o__Cardiobacteriales;f__Cardiobacteriaceae;g__Cardiobacterium;s__valvarum	0.00677173	0.0111938	0.00235984	0.00543035	0.00217003	0.00300105	0.00653831	0.00750164
d__Bacteria;k__Bacteria;p__Proteobacteria;c__Gammaproteobacteria;o__Enterobacterales;f__Enterobacteriaceae;g__Escherichia;s__coli	1.53878e-05	5.16405e-05	2.05179e-05	7.18696e-05	0	0	0	0
d__Bacteria;k__Bacteria;p__Proteobacteria;c__Gammaproteobacteria;o__Enterobacterales;f__Enterobacteriaceae;g__unclassified_f__Enterobacteriaceae;s__unclassified_f__Enterobacteriaceae	5.1301e-05	0.000205204	0	0	5.13125e-06	2.0525e-05	4.87359e-05	0.000194944
d__Bacteria;k__Bacteria;p__Proteobacteria;c__Gammaproteobacteria;o__Enterobacterales;f__unclassified_o__Enterobacterales;g__unclassified_o__Enterobacterales;s__unclassified_o__Enterobacterales	0	0	0	0	5.13125e-06	2.0525e-05	0	0
d__Bacteria;k__Bacteria;p__Proteobacteria;c__Gammaproteobacteria;o__Pasteurellales;f__Pasteurellaceae;g__Aggregatibacter;s__aphrophilus	0.00211616	0.00747519	0.0011671	0.00376533	0.000520701	0.00193039	0.0038527	0.00767323
d__Bacteria;k__Bacteria;p__Proteobacteria;c__Gammaproteobacteria;o__Pasteurellales;f__Pasteurellaceae;g__Aggregatibacter;s__paraphrophilus	7.69375e-06	2.23223e-05	0	0	0	0	5.13125e-06	2.0525e-05
d__Bacteria;k__Bacteria;p__Proteobacteria;c__Gammaproteobacteria;o__Pasteurellales;f__Pasteurellaceae;g__Aggregatibacter;s__segnis	0	0	2.5625e-06	1.025e-05	0	0	0	0
d__Bacteria;k__Bacteria;p__Proteobacteria;c__Gammaproteobacteria;o__Pasteurellales;f__Pasteurellaceae;g__Aggregatibacter;s__sp._HMT_512	0.00131073	0.0033533	0.000287285	0.000709424	0.000674604	0.00241739	0.00174423	0.00203075
d__Bacteria;k__Bacteria;p__Proteobacteria;c__Gammaproteobacteria;o__Pasteurellales;f__Pasteurellaceae;g__Aggregatibacter;s__sp._HMT_898	0.00219568	0.00453519	0.000528399	0.00115488	5.12908e-05	0.000113638	0.00299854	0.00505453
d__Bacteria;k__Bacteria;p__Proteobacteria;c__Gammaproteobacteria;o__Pasteurellales;f__Pasteurellaceae;g__Aggregatibacter;s__sp._HMT_949	1.02576e-05	3.17873e-05	2.05204e-05	8.20815e-05	2.5625e-06	1.025e-05	0	0
d__Bacteria;k__Bacteria;p__Proteobacteria;c__Gammaproteobacteria;o__Pasteurellales;f__Pasteurellaceae;g__Aggregatibacter;s__unclassified_g__Aggregatibacter	0.000184685	0.000380597	9.74668e-05	0.000222721	0.000110292	0.000419533	0.000492491	0.000439985
d__Bacteria;k__Bacteria;p__Proteobacteria;c__Gammaproteobacteria;o__Pasteurellales;f__Pasteurellaceae;g__Haemophilus;s__haemolyticus	1.79554e-05	7.18215e-05	2.5625e-06	1.025e-05	5.13125e-06	2.0525e-05	2.05204e-05	8.20815e-05
d__Bacteria;k__Bacteria;p__Proteobacteria;c__Gammaproteobacteria;o__Pasteurellales;f__Pasteurellaceae;g__Haemophilus;s__parainfluenzae	0.00849288	0.0188456	0.0040656	0.00751896	0.000305237	0.000397899	0.0281822	0.0542955
d__Bacteria;k__Bacteria;p__Proteobacteria;c__Gammaproteobacteria;o__Pasteurellales;f__Pasteurellaceae;g__Haemophilus;s__sp._HMT_036	4.61709e-05	0.000184684	2.5625e-06	1.025e-05	0	0	6.15484e-05	0.000146067
d__Bacteria;k__Bacteria;p__Proteobacteria;c__Gammaproteobacteria;o__Pasteurellales;f__Pasteurellaceae;g__Haemophilus;s__sputorum	0.000192377	0.000737018	2.5625e-06	1.025e-05	0	0	0.000128247	0.000178502
d__Bacteria;k__Bacteria;p__Proteobacteria;c__Gammaproteobacteria;o__Pasteurellales;f__Pasteurellaceae;g__Haemophilus;s__unclassified_g__Haemophilus	5.13125e-06	2.0525e-05	1.02602e-05	4.10407e-05	0	0	0.00032832	0.00114071
d__Bacteria;k__Bacteria;p__Proteobacteria;c__Gammaproteobacteria;o__Pasteurellales;f__Pasteurellaceae;g__unclassified_f__Pasteurellaceae;s__unclassified_f__Pasteurellaceae	6.41237e-05	0.000245774	1.28264e-05	3.58396e-05	0	0	2.30813e-05	3.34069e-05
d__Bacteria;k__Bacteria;p__Proteobacteria;c__Gammaproteobacteria;o__Pseudomonadales;f__Moraxellaceae;g__Acinetobacter;s__baumannii	0.000202639	0.000464195	0.000207766	0.000493053	9.49069e-05	0.000230082	0.000292416	0.000307806
d__Bacteria;k__Bacteria;p__Proteobacteria;c__Gammaproteobacteria;o__Pseudomonadales;f__Moraxellaceae;g__Acinetobacter;s__johnsonii	4.61683e-05	8.0528e-05	4.36004e-05	5.50002e-05	2.82102e-05	4.67192e-05	7.69375e-06	2.23223e-05
d__Bacteria;k__Bacteria;p__Proteobacteria;c__Gammaproteobacteria;o__Pseudomonadales;f__Moraxellaceae;g__Acinetobacter;s__unclassified_g__Acinetobacter	0.000125687	0.00050275	0	0	0	0	5.12984e-05	0.000194529
d__Bacteria;k__Bacteria;p__Proteobacteria;c__Gammaproteobacteria;o__Pseudomonadales;f__Moraxellaceae;g__Moraxella;s__nonliquefaciens	4.36033e-05	0.000134431	0	0	0	0	3.33456e-05	9.85192e-05
d__Bacteria;k__Bacteria;p__Proteobacteria;c__Gammaproteobacteria;o__Pseudomonadales;f__Pseudomonadaceae;g__Pseudomonas;s__fluorescens	1.02563e-05	2.36916e-05	2.5625e-06	1.025e-05	7.69375e-06	2.23223e-05	7.69375e-06	2.23223e-05
d__Bacteria;k__Bacteria;p__Proteobacteria;c__Gammaproteobacteria;o__Pseudomonadales;f__Pseudomonadaceae;g__Pseudomonas;s__otitidis	0.000395018	0.00158007	0	0	5.13125e-06	2.0525e-05	0.000330891	0.00126988
d__Bacteria;k__Bacteria;p__Proteobacteria;c__Gammaproteobacteria;o__Pseudomonadales;f__Pseudomonadaceae;g__Pseudomonas;s__stutzeri	0.00106706	0.00425731	7.69375e-06	2.23223e-05	1.02602e-05	4.10407e-05	0.0007849	0.00311776
d__Bacteria;k__Bacteria;p__Proteobacteria;c__Gammaproteobacteria;o__Pseudomonadales;f__Pseudomonadaceae;g__Pseudomonas;s__unclassified_g__Pseudomonas	2.56505e-05	0.000102602	2.5625e-06	1.025e-05	5.125e-06	1.40042e-05	1.28253e-05	5.1301e-05
d__Bacteria;k__Bacteria;p__Proteobacteria;c__Gammaproteobacteria;o__Pseudomonadales;f__unclassified_o__Pseudomonadales;g__unclassified_o__Pseudomonadales;s__unclassified_o__Pseudomonadales	5.13125e-06	2.0525e-05	0	0	5.13125e-06	2.0525e-05	0	0
d__Bacteria;k__Bacteria;p__Proteobacteria;c__Gammaproteobacteria;o__Xanthomonadales;f__Xanthomonadaceae;g__Stenotrophomonas;s__maltophilia	2.82155e-05	8.57201e-05	0	0	2.5625e-06	1.025e-05	1.02563e-05	2.36916e-05
d__Bacteria;k__Bacteria;p__Proteobacteria;c__Gammaproteobacteria;o__Xanthomonadales;f__Xanthomonadaceae;g__Stenotrophomonas;s__nitritireducens	7.69513e-06	3.07805e-05	0	0	0	0	5.125e-06	1.40042e-05
d__Bacteria;k__Bacteria;p__Proteobacteria;c__Gammaproteobacteria;o__Xanthomonadales;f__Xanthomonadaceae;g__Stenotrophomonas;s__unclassified_g__Stenotrophomonas	0	0	5.125e-06	1.40042e-05	0	0	0	0
d__Bacteria;k__Bacteria;p__Proteobacteria;c__Gammaproteobacteria;o__unclassified_c__Gammaproteobacteria;f__unclassified_c__Gammaproteobacteria;g__unclassified_c__Gammaproteobacteria;s__unclassified_c__Gammaproteobacteria	0.000159033	0.000636132	0	0	2.5625e-06	1.025e-05	5.38661e-05	0.000215464
d__Bacteria;k__Bacteria;p__Proteobacteria;c__unclassified_p__Proteobacteria;o__unclassified_p__Proteobacteria;f__unclassified_p__Proteobacteria;g__unclassified_p__Proteobacteria;s__unclassified_p__Proteobacteria	7.69514e-05	0.000236415	4.61732e-05	0.000114988	7.18188e-05	0.00024556	5.38595e-05	7.89009e-05
d__Bacteria;k__Bacteria;p__Saccharibacteria_TM7;c__Saccharibacteria_TM7_C-1;o__Saccharibacteria_TM7_O-1;f__Saccharibacteria_TM7_F-1;g__Saccharibacteria_TM7_G-1;s__bacterium_HMT_346	0.0214874	0.0318907	0.0167498	0.0209797	0.0274922	0.0220684	0.00603043	0.0104747
d__Bacteria;k__Bacteria;p__Saccharibacteria_TM7;c__Saccharibacteria_TM7_C-1;o__Saccharibacteria_TM7_O-1;f__Saccharibacteria_TM7_F-1;g__Saccharibacteria_TM7_G-1;s__bacterium_HMT_347	0	0	0	0	5.125e-06	1.40042e-05	0	0
d__Bacteria;k__Bacteria;p__Saccharibacteria_TM7;c__Saccharibacteria_TM7_C-1;o__Saccharibacteria_TM7_O-1;f__Saccharibacteria_TM7_F-1;g__Saccharibacteria_TM7_G-1;s__bacterium_HMT_348	0.00368598	0.00646457	0.00318836	0.00582216	0.00794139	0.0240122	0.00447857	0.00591103
d__Bacteria;k__Bacteria;p__Saccharibacteria_TM7;c__Saccharibacteria_TM7_C-1;o__Saccharibacteria_TM7_O-1;f__Saccharibacteria_TM7_F-1;g__Saccharibacteria_TM7_G-1;s__bacterium_HMT_349	0.0118787	0.0262295	0.00900076	0.0164639	0.0151184	0.0193844	0.0014749	0.00413014
d__Bacteria;k__Bacteria;p__Saccharibacteria_TM7;c__Saccharibacteria_TM7_C-1;o__Saccharibacteria_TM7_O-1;f__Saccharibacteria_TM7_F-1;g__Saccharibacteria_TM7_G-1;s__bacterium_HMT_352	0.000402708	0.00158903	2.30866e-05	7.33693e-05	7.69513e-06	3.07805e-05	1.02563e-05	2.36916e-05
d__Bacteria;k__Bacteria;p__Saccharibacteria_TM7;c__Saccharibacteria_TM7_C-1;o__Saccharibacteria_TM7_O-1;f__Saccharibacteria_TM7_F-1;g__Saccharibacteria_TM7_G-1;s__bacterium_HMT_488	0	0	2.5625e-06	1.025e-05	0.00109015	0.00436058	0.000161598	0.000646393
d__Bacteria;k__Bacteria;p__Saccharibacteria_TM7;c__Saccharibacteria_TM7_C-1;o__Saccharibacteria_TM7_O-1;f__Saccharibacteria_TM7_F-1;g__Saccharibacteria_TM7_G-1;s__bacterium_HMT_869	0.000482227	0.000566405	0.00092085	0.00161682	0.000736169	0.00107173	0.000831073	0.000974264
d__Bacteria;k__Bacteria;p__Saccharibacteria_TM7;c__Saccharibacteria_TM7_C-1;o__Saccharibacteria_TM7_O-1;f__Saccharibacteria_TM7_F-1;g__Saccharibacteria_TM7_G-1;s__bacterium_HMT_957	0.00309858	0.0058042	0.00353977	0.00681866	0.00135948	0.00182293	0.00153389	0.00232876
d__Bacteria;k__Bacteria;p__Saccharibacteria_TM7;c__Saccharibacteria_TM7_C-1;o__Saccharibacteria_TM7_O-1;f__Saccharibacteria_TM7_F-1;g__Saccharibacteria_TM7_G-1;s__unclassified_g__Saccharibacteria_TM7_G-1	0.000353981	0.000557282	0.00192635	0.00556284	0.000856729	0.00148851	5.12959e-05	0.000107545
d__Bacteria;k__Bacteria;p__Saccharibacteria_TM7;c__Saccharibacteria_TM7_C-1;o__Saccharibacteria_TM7_O-1;f__Saccharibacteria_TM7_F-1;g__Saccharibacteria_TM7_G-2;s__bacterium_HMT_350	0.0025907	0.00594883	0.00323709	0.00700772	0.00290107	0.00352023	0.000795165	0.0030518
d__Bacteria;k__Bacteria;p__Saccharibacteria_TM7;c__Saccharibacteria_TM7_C-1;o__Saccharibacteria_TM7_O-1;f__Saccharibacteria_TM7_F-1;g__Saccharibacteria_TM7_G-3;s__bacterium_HMT_351	0.000513011	0.000870477	0.000556616	0.00112255	0.00107219	0.00140428	0.000369367	0.00058771
d__Bacteria;k__Bacteria;p__Saccharibacteria_TM7;c__Saccharibacteria_TM7_C-1;o__Saccharibacteria_TM7_O-1;f__Saccharibacteria_TM7_F-1;g__Saccharibacteria_TM7_G-4;s__bacterium_HMT_355	0.000117992	0.000420376	0.000725906	0.00152796	0.00066178	0.00145046	0.000207769	0.000607897
d__Bacteria;k__Bacteria;p__Saccharibacteria_TM7;c__Saccharibacteria_TM7_C-1;o__Saccharibacteria_TM7_O-1;f__Saccharibacteria_TM7_F-1;g__Saccharibacteria_TM7_G-6;s__bacterium_HMT_870	0.000182116	0.000381178	0.000123118	0.000294429	0.000166721	0.000410539	0.00128252	0.00446616
d__Bacteria;k__Bacteria;p__Saccharibacteria_TM7;c__Saccharibacteria_TM7_C-1;o__Saccharibacteria_TM7_O-1;f__Saccharibacteria_TM7_F-1;g__Saccharibacteria_TM7_G-8;s__bacterium_HMT_955	0.000790031	0.00245969	0.0004694	0.00155371	2.82153e-05	6.48387e-05	0.000866987	0.00163333
d__Bacteria;k__Bacteria;p__Saccharibacteria_TM7;c__Saccharibacteria_TM7_C-1;o__Saccharibacteria_TM7_O-1;f__Saccharibacteria_TM7_F-1;g__unclassified_f__Saccharibacteria_TM7_F-1;s__unclassified_f__Saccharibacteria_TM7_F-1	8.97728e-05	0.000186707	0.000166729	0.0003825	0.000182111	0.000220237	2.05179e-05	7.18696e-05
d__Bacteria;k__Bacteria;p__Saccharibacteria_TM7;c__Saccharibacteria_TM7_C-1;o__Saccharibacteria_TM7_O-1;f__Saccharibacteria_TM7_F-2;g__Saccharibacteria_TM7_G-5;s__bacterium_HMT_356	0.0103064	0.028382	0.00511214	0.0072098	0.0141232	0.0190086	0.00230085	0.00622459
d__Bacteria;k__Bacteria;p__Saccharibacteria_TM7;c__Saccharibacteria_TM7_C-1;o__Saccharibacteria_TM7_O-1;f__unclassified_o__Saccharibacteria_TM7_O-1;g__unclassified_o__Saccharibacteria_TM7_O-1;s__unclassified_o__Saccharibacteria_TM7_O-1	5.13125e-06	2.0525e-05	1.53852e-05	4.20509e-05	2.30854e-05	6.35249e-05	7.69513e-06	3.07805e-05
d__Bacteria;k__Bacteria;p__Spirochaetes;c__Spirochaetia;o__Spirochaetales;f__Treponemataceae;g__Treponema;s__amylovorum	2.56505e-05	7.623e-05	7.95211e-05	0.000185044	0.000179552	0.000335056	0	0
d__Bacteria;k__Bacteria;p__Spirochaetes;c__Spirochaetia;o__Spirochaetales;f__Treponemataceae;g__Treponema;s__denticola	0.00151082	0.00395434	0.0116094	0.0187733	0.0106373	0.00911212	0.000141076	0.000489739
d__Bacteria;k__Bacteria;p__Spirochaetes;c__Spirochaetia;o__Spirochaetales;f__Treponemataceae;g__Treponema;s__lecithinolyticum	0.000235982	0.00049032	0.00255222	0.00450082	0.000961892	0.00105286	3.33456e-05	0.000133383
d__Bacteria;k__Bacteria;p__Spirochaetes;c__Spirochaetia;o__Spirochaetales;f__Treponemataceae;g__Treponema;s__maltophilum	0.000405275	0.000663099	0.00276512	0.00377605	0.00464274	0.00669081	0.000128247	0.000292084
d__Bacteria;k__Bacteria;p__Spirochaetes;c__Spirochaetia;o__Spirochaetales;f__Treponemataceae;g__Treponema;s__medium	7.69375e-06	2.23223e-05	2.30815e-05	5.39673e-05	3.84766e-05	8.40686e-05	0	0
d__Bacteria;k__Bacteria;p__Spirochaetes;c__Spirochaetia;o__Spirochaetales;f__Treponemataceae;g__Treponema;s__parvum	1.53875e-05	2.95008e-05	0.000102597	0.000195395	0.000161594	0.000160339	0	0
d__Bacteria;k__Bacteria;p__Spirochaetes;c__Spirochaetia;o__Spirochaetales;f__Treponemataceae;g__Treponema;s__pectinovorum	5.13125e-06	2.0525e-05	7.6875e-06	1.65276e-05	2.56378e-05	5.16378e-05	0	0
d__Bacteria;k__Bacteria;p__Spirochaetes;c__Spirochaetia;o__Spirochaetales;f__Treponemataceae;g__Treponema;s__putidum	0	0	1.28253e-05	5.1301e-05	2.05204e-05	8.20815e-05	0	0
d__Bacteria;k__Bacteria;p__Spirochaetes;c__Spirochaetia;o__Spirochaetales;f__Treponemataceae;g__Treponema;s__socranskii	0.00175962	0.00340548	0.00752073	0.0106746	0.00935217	0.00715613	0.00104397	0.00186869
d__Bacteria;k__Bacteria;p__Spirochaetes;c__Spirochaetia;o__Spirochaetales;f__Treponemataceae;g__Treponema;s__sp._HMT_226	1.28253e-05	5.1301e-05	7.69375e-06	2.23223e-05	1.02576e-05	3.17873e-05	2.5625e-06	1.025e-05
d__Bacteria;k__Bacteria;p__Spirochaetes;c__Spirochaetia;o__Spirochaetales;f__Treponemataceae;g__Treponema;s__sp._HMT_231	0	0	1.53889e-05	3.63239e-05	7.69375e-06	2.23223e-05	2.5625e-06	1.025e-05
d__Bacteria;k__Bacteria;p__Spirochaetes;c__Spirochaetia;o__Spirochaetales;f__Treponemataceae;g__Treponema;s__sp._HMT_234	4.8732e-05	0.000104063	0.00183914	0.0044648	0.000459145	0.000549235	0	0
d__Bacteria;k__Bacteria;p__Spirochaetes;c__Spirochaetia;o__Spirochaetales;f__Treponemataceae;g__Treponema;s__sp._HMT_235	0	0	0.000159029	0.00036025	6.92575e-05	0.000177771	0	0
d__Bacteria;k__Bacteria;p__Spirochaetes;c__Spirochaetia;o__Spirochaetales;f__Treponemataceae;g__Treponema;s__sp._HMT_237	0.00131844	0.0019522	0.012302	0.021382	0.00737195	0.00622553	0.000253937	0.000583535
d__Bacteria;k__Bacteria;p__Spirochaetes;c__Spirochaetia;o__Spirochaetales;f__Treponemataceae;g__Treponema;s__sp._HMT_238	1.79502e-05	5.18429e-05	0.000813116	0.00238594	0.000146206	0.000344342	0	0
d__Bacteria;k__Bacteria;p__Spirochaetes;c__Spirochaetia;o__Spirochaetales;f__Treponemataceae;g__Treponema;s__sp._HMT_239	1.02625e-05	2.80425e-05	0.00107732	0.00253974	0.000174421	0.000378675	0	0
d__Bacteria;k__Bacteria;p__Spirochaetes;c__Spirochaetia;o__Spirochaetales;f__Treponemataceae;g__Treponema;s__sp._HMT_242	0	0	6.15561e-05	0.000155739	1.53852e-05	4.20509e-05	0	0
d__Bacteria;k__Bacteria;p__Spirochaetes;c__Spirochaetia;o__Spirochaetales;f__Treponemataceae;g__Treponema;s__sp._HMT_247	2.82167e-05	6.82139e-05	0.00303445	0.0110978	0.000282155	0.000874965	0	0
d__Bacteria;k__Bacteria;p__Spirochaetes;c__Spirochaetia;o__Spirochaetales;f__Treponemataceae;g__Treponema;s__sp._HMT_249	2.5625e-06	1.025e-05	0.0005284	0.0021136	0.000289849	0.00112679	0	0
d__Bacteria;k__Bacteria;p__Spirochaetes;c__Spirochaetia;o__Spirochaetales;f__Treponemataceae;g__Treponema;s__sp._HMT_252	0	0	6.92538e-05	0.000187006	1.53889e-05	3.63239e-05	0	0
d__Bacteria;k__Bacteria;p__Spirochaetes;c__Spirochaetia;o__Spirochaetales;f__Treponemataceae;g__Treponema;s__sp._HMT_253	0	0	0	0	2.5625e-06	1.025e-05	0	0
d__Bacteria;k__Bacteria;p__Spirochaetes;c__Spirochaetia;o__Spirochaetales;f__Treponemataceae;g__Treponema;s__sp._HMT_254	5.125e-06	1.40042e-05	0.000300106	0.000940152	3.0778e-05	6.08728e-05	0	0
d__Bacteria;k__Bacteria;p__Spirochaetes;c__Spirochaetia;o__Spirochaetales;f__Treponemataceae;g__Treponema;s__sp._HMT_256	1.28187e-05	2.4704e-05	0.000312934	0.000624914	7.43825e-05	0.000142344	2.5625e-06	1.025e-05
d__Bacteria;k__Bacteria;p__Spirochaetes;c__Spirochaetia;o__Spirochaetales;f__Treponemataceae;g__Treponema;s__sp._HMT_257	3.84732e-05	7.99593e-05	0.000151338	0.000234434	0.000469403	0.000679672	1.02602e-05	4.10407e-05
d__Bacteria;k__Bacteria;p__Spirochaetes;c__Spirochaetia;o__Spirochaetales;f__Treponemataceae;g__Treponema;s__sp._HMT_258	6.66874e-05	0.000169465	0.000738732	0.00134507	0.000854161	0.00135764	0	0
d__Bacteria;k__Bacteria;p__Spirochaetes;c__Spirochaetia;o__Spirochaetales;f__Treponemataceae;g__Treponema;s__sp._HMT_260	0	0	1.79477e-05	4.22994e-05	2.56429e-05	7.1673e-05	0	0
d__Bacteria;k__Bacteria;p__Spirochaetes;c__Spirochaetia;o__Spirochaetales;f__Treponemataceae;g__Treponema;s__sp._HMT_262	2.8213e-05	7.1429e-05	0.000766948	0.00276696	6.92538e-05	0.000133804	2.5625e-06	1.025e-05
d__Bacteria;k__Bacteria;p__Spirochaetes;c__Spirochaetia;o__Spirochaetales;f__Treponemataceae;g__Treponema;s__sp._HMT_263	0	0	0.000382194	0.00108715	0	0	0	0
d__Bacteria;k__Bacteria;p__Spirochaetes;c__Spirochaetia;o__Spirochaetales;f__Treponemataceae;g__Treponema;s__sp._HMT_268	3.07766e-05	8.27628e-05	3.59056e-05	0.000122551	1.79514e-05	3.66109e-05	3.3338e-05	0.000101881
d__Bacteria;k__Bacteria;p__Spirochaetes;c__Spirochaetia;o__Spirochaetales;f__Treponemataceae;g__Treponema;s__sp._HMT_270	6.92498e-05	0.000192918	0.000110292	0.000358952	0.000277024	0.000335935	0	0
d__Bacteria;k__Bacteria;p__Spirochaetes;c__Spirochaetia;o__Spirochaetales;f__Treponemataceae;g__Treponema;s__sp._HMT_490	0	0	7.18188e-05	0.00024556	5.89961e-05	0.00020546	0	0
d__Bacteria;k__Bacteria;p__Spirochaetes;c__Spirochaetia;o__Spirochaetales;f__Treponemataceae;g__Treponema;s__sp._HMT_508	5.13125e-06	2.0525e-05	0.00012312	0.00038877	4.10382e-05	0.000104902	0	0
d__Bacteria;k__Bacteria;p__Spirochaetes;c__Spirochaetia;o__Spirochaetales;f__Treponemataceae;g__Treponema;s__sp._HMT_518	0	0	5.89961e-05	0.000235984	5.13125e-06	2.0525e-05	0	0
d__Bacteria;k__Bacteria;p__Spirochaetes;c__Spirochaetia;o__Spirochaetales;f__Treponemataceae;g__Treponema;s__sp._HMT_927	3.33431e-05	8.50626e-05	0.000705389	0.00153694	0.000520703	0.000861887	5.13125e-06	2.0525e-05
d__Bacteria;k__Bacteria;p__Spirochaetes;c__Spirochaetia;o__Spirochaetales;f__Treponemataceae;g__Treponema;s__sp._HMT_951	1.02602e-05	4.10407e-05	7.18225e-05	0.000161751	6.92473e-05	0.000102434	0	0
d__Bacteria;k__Bacteria;p__Spirochaetes;c__Spirochaetia;o__Spirochaetales;f__Treponemataceae;g__Treponema;s__unclassified_g__Treponema	0.000292416	0.000419306	0.00212386	0.00308317	0.00167498	0.00209585	0.000292414	0.000441738
d__Bacteria;k__Bacteria;p__Spirochaetes;c__Spirochaetia;o__Spirochaetales;f__Treponemataceae;g__Treponema;s__vincentii	7.69375e-06	2.23223e-05	0	0	0	0	0	0
d__Bacteria;k__Bacteria;p__Synergistetes;c__Synergistia;o__Synergistales;f__Synergistaceae;g__Fretibacterium;s__fastidiosum	0.000854158	0.0027669	0.00368085	0.00539534	0.00599452	0.00574265	9.49043e-05	0.000368826
d__Bacteria;k__Bacteria;p__Synergistetes;c__Synergistia;o__Synergistales;f__Synergistaceae;g__Fretibacterium;s__sp._HMT_358	5.13125e-06	2.0525e-05	0.000189809	0.000737499	0.000117992	0.000322765	5.13125e-06	2.0525e-05
d__Bacteria;k__Bacteria;p__Synergistetes;c__Synergistia;o__Synergistales;f__Synergistaceae;g__Fretibacterium;s__sp._HMT_359	6.66899e-05	0.000195322	0.000902891	0.00205598	0.00093111	0.00113486	7.69375e-06	2.23223e-05
d__Bacteria;k__Bacteria;p__Synergistetes;c__Synergistia;o__Synergistales;f__Synergistaceae;g__Fretibacterium;s__sp._HMT_360	0.000779769	0.00162817	0.00580727	0.0100136	0.0159392	0.0312847	0.000266766	0.000867247
d__Bacteria;k__Bacteria;p__Synergistetes;c__Synergistia;o__Synergistales;f__Synergistaceae;g__Fretibacterium;s__sp._HMT_361	1.79576e-05	3.95645e-05	9.74716e-05	0.0002065	0.000913155	0.0019948	0	0
d__Bacteria;k__Bacteria;p__Synergistetes;c__Synergistia;o__Synergistales;f__Synergistaceae;g__Fretibacterium;s__sp._HMT_362	3.84769e-05	0.000133593	5.64246e-05	0.000114008	0.000300103	0.000605355	2.5625e-06	1.025e-05
d__Bacteria;k__Bacteria;p__Synergistetes;c__Synergistia;o__Synergistales;f__Synergistaceae;g__Fretibacterium;s__unclassified_g__Fretibacterium	5.13125e-06	2.0525e-05	4.35954e-05	8.13531e-05	0.000128251	0.000123466	5.13125e-06	2.0525e-05
d__Bacteria;k__Bacteria;p__Synergistetes;c__Synergistia;o__Synergistales;f__Synergistaceae;g__Pyramidobacter;s__piscolens	2.5625e-06	1.025e-05	2.56505e-05	0.000102602	7.43787e-05	0.000234194	0	0
d__Bacteria;k__Bacteria;p__Synergistetes;c__Synergistia;o__Synergistales;f__Synergistaceae;g__unclassified_f__Synergistaceae;s__unclassified_f__Synergistaceae	0	0	0	0	5.13125e-06	2.0525e-05	2.5625e-06	1.025e-05
d__Bacteria;k__Bacteria;p__Tenericutes;c__Mollicutes;o__Mollicutes_O-1;f__Mollicutes_F-1;g__Mollicutes_G-1;s__bacterium_HMT_504	5.125e-06	1.40042e-05	0.000235982	0.000521182	0.000246243	0.000385872	0	0
d__Bacteria;k__Bacteria;p__Tenericutes;c__Mollicutes;o__Mollicutes_O-2;f__Mollicutes_F-2;g__Mollicutes_G-2;s__bacterium_HMT_906	2.56479e-05	9.22272e-05	0.000448881	0.00129379	0.000379628	0.000545806	0	0
d__Bacteria;k__Bacteria;p__Tenericutes;c__Mollicutes;o__Mycoplasmatales;f__Mycoplasmataceae;g__Mycoplasma;s__faucium	6.41271e-05	0.000110093	0.00160059	0.00437598	0.000613037	0.00094608	5.13125e-06	2.0525e-05
d__Bacteria;k__Bacteria;p__Tenericutes;c__Mollicutes;o__Mycoplasmatales;f__Mycoplasmataceae;g__Mycoplasma;s__salivarium	0.000115425	0.000316563	0.000202636	0.00063003	7.95126e-05	0.000134432	1.79576e-05	3.95645e-05
d__Bacteria;k__Bacteria;p__unclassified_k__Bacteria;c__unclassified_k__Bacteria;o__unclassified_k__Bacteria;f__unclassified_k__Bacteria;g__unclassified_k__Bacteria;s__unclassified_k__Bacteria	0.00108245	0.000822028	0.00133639	0.00128084	0.00151082	0.00186563	0.000625872	0.000398329
